# Supplementary material for: Interferon epsilon is produced in the testis and protects the male reproductive tract against virus infection, inflammation and damage
Source: PLoS Pathog. 2024 Dec 2;20(12):e1012702. doi: 10.1371/journal.ppat.1012702 (PMC11637430; doi:10.1371/journal.ppat.1012702)
Supplement: S4 Table — (XLSX) [file ppat.1012702.s013.xlsx]

## Sheet: eBayes
ensembl_gene_id	external_gene_name	entrezgene_id	chromosome_name	band	start_position	end_position	gene_biotype	AveExpr	24h_proph_ifn.effect_5.logFC	24h_proph_ifn.effect_10.logFC	24h_thera_ifn.effect_5.logFC	24h_thera_ifn.effect_10.logFC	48h_proph_ifn.effect_5.logFC	48h_proph_ifn.effect_10.logFC	48h_thera_ifn.effect_5.logFC	48h_thera_ifn.effect_10.logFC	48h.v.24h_average_buffer_5.logFC	48h.v.24h_average_buffer_10.logFC	24h_proph_ifn.effect_5.P.Value	24h_proph_ifn.effect_10.P.Value	24h_thera_ifn.effect_5.P.Value	24h_thera_ifn.effect_10.P.Value	48h_proph_ifn.effect_5.P.Value	48h_proph_ifn.effect_10.P.Value	48h_thera_ifn.effect_5.P.Value	48h_thera_ifn.effect_10.P.Value	48h.v.24h_average_buffer_5.P.Value	48h.v.24h_average_buffer_10.P.Value	24h_proph_ifn.effect_5.adj.P.Val	24h_proph_ifn.effect_10.adj.P.Val	24h_thera_ifn.effect_5.adj.P.Val	24h_thera_ifn.effect_10.adj.P.Val	48h_proph_ifn.effect_5.adj.P.Val	48h_proph_ifn.effect_10.adj.P.Val	48h_thera_ifn.effect_5.adj.P.Val	48h_thera_ifn.effect_10.adj.P.Val	48h.v.24h_average_buffer_5.adj.P.Val	48h.v.24h_average_buffer_10.adj.P.Val	24h_proph_ifn.effect_5.Results	24h_proph_ifn.effect_10.Results	24h_thera_ifn.effect_5.Results	24h_thera_ifn.effect_10.Results	48h_proph_ifn.effect_5.Results	48h_proph_ifn.effect_10.Results	48h_thera_ifn.effect_5.Results	48h_thera_ifn.effect_10.Results	48h.v.24h_average_buffer_5.Results	48h.v.24h_average_buffer_10.Results
ENSG00000165949	IFI27	3429	14	q32.12	94104836	94116695	protein_coding	6.72411	4.90204	4.8568	4.06377	4.86185	0.158423	-1.24895	1.74226	0.715468	3.07933	4.60886	3.32869e-14	2.26293e-15	1.31541e-16	4.90171e-15	0.57155	2.29032e-05	3.11083e-08	0.00834812	2.25806e-14	5.61708e-20	1.7343e-10	2.38661e-11	1.87814e-12	4.69674e-11	0.999764	0.00289391	0.000444164	0.505061	1.69687e-11	6.16928e-17	1	1	1	1	0	-1	1	0	1	1
ENSG00000126709	IFI6	2537	1	p35.3	27666064	27672212	protein_coding	6.97401	4.08314	4.17217	2.73744	3.73759	-0.525269	-2.01425	0.881531	0.0713097	2.94825	4.41524	3.47057e-14	3.34306e-15	2.01442e-13	6.57899e-15	0.0470138	2.42358e-10	0.000856004	0.773968	1.19451e-16	9.54736e-23	1.7343e-10	2.38661e-11	9.58728e-10	4.69674e-11	0.999764	6.52904e-08	0.851806	0.972795	5.68505e-13	4.31388e-19	1	1	1	1	0	-1	0	0	1	1
ENSG00000234745	HLA-B	3106	6	p21.33	31353872	31367067	protein_coding	7.33958	1.73924	1.59626	1.72405	1.77113	0.276119	-0.337729	0.6906	0.253713	1.03861	1.55129	3.64399e-14	2.96263e-13	1.69515e-14	1.8588e-14	0.082962	0.0315739	4.85828e-05	0.105117	7.57736e-12	5.26798e-18	1.7343e-10	1.41001e-09	1.21017e-10	8.84667e-11	0.999764	0.631917	0.115611	0.781509	2.35195e-09	2.35051e-15	1	1	1	1	0	0	0	0	1	1
ENSG00000204525	HLA-C	3107	6	p21.33	31268749	31272130	protein_coding	6.66732	1.36326	1.25018	1.44947	1.37067	0.0791174	-0.42164	0.636234	0.0471858	0.778541	1.24551	5.38297e-11	2.89986e-10	3.06502e-12	4.26982e-11	0.612	0.0069126	0.000127672	0.755614	1.66565e-08	8.14637e-15	1.92145e-07	1.03511e-06	1.09406e-08	7.62057e-08	0.999764	0.309281	0.260415	0.969979	2.37822e-06	1.63822e-12	1	1	1	1	0	0	0	0	1	1
ENSG00000142089	IFITM3	10410	11	p15.5	319676	329475	protein_coding	10.5806	0.991692	0.942481	1.09292	1.28939	-0.236752	-0.87955	0.263136	0.0137946	0.935628	1.43532	7.40177e-09	2.29534e-08	4.99449e-10	5.60926e-12	0.0984762	9.50434e-08	0.0660555	0.921986	2.14784e-12	6.02543e-19	2.11365e-05	6.55456e-05	7.92348e-07	1.60178e-08	0.999764	1.65491e-05	0.999985	0.989827	7.86328e-10	4.52795e-16	1	1	1	1	0	-1	0	0	1	1
ENSG00000160932	LY6E	4061	8	q24.3	143017982	143023832	protein_coding	7.16691	1.31028	1.1856	1.22129	1.30059	-0.422768	-1.21639	0.365204	0.0178332	1.30128	1.82044	1.07466e-08	5.83767e-08	1.46097e-08	1.07301e-08	0.0222071	9.10872e-09	0.0404611	0.918902	2.91328e-13	1.70937e-18	2.55734e-05	0.000138917	1.39065e-05	1.27671e-05	0.999764	1.80631e-06	0.999985	0.989444	1.43434e-10	1.01694e-15	1	1	1	1	0	-1	0	0	1	1
ENSG00000108679	LGALS3BP	3959	17	q25.3	78971238	78979947	protein_coding	6.52127	1.10615	0.940606	0.897573	1.21231	-0.234168	-0.712305	0.274043	0.151087	0.927592	1.40584	1.61038e-07	3.17467e-06	4.06446e-06	1.49097e-08	0.176997	7.21521e-05	0.104578	0.363325	1.80515e-09	3.74606e-15	0.000288237	0.00496489	0.00187201	1.63755e-05	0.999764	0.00811171	0.999985	0.891973	3.26252e-07	8.48987e-13	1	1	1	1	0	-1	0	0	1	1
ENSG00000204264	PSMB8	5696	6	p21.32	32840717	32844679	protein_coding	6.44099	0.960996	0.707354	1.30392	1.10693	-0.127096	-0.920172	0.00274613	-0.369368	1.11658	1.63509	1.615e-07	2.88368e-05	1.12236e-11	6.43548e-09	0.38595	3.20261e-08	0.984396	0.0120359	7.13861e-14	4.11187e-20	0.000288237	0.0257332	2.34577e-08	8.35325e-06	0.999764	5.86242e-06	0.999985	0.54018	5.09625e-11	4.89244e-17	1	1	1	1	0	-1	0	0	1	1
ENSG00000185885	IFITM1	8519	11	p15.5	310041	315272	protein_coding	6.47374	2.27938	2.41679	2.78669	3.40523	-1.13182	-2.73913	0.206966	-0.610754	2.92276	4.34459	3.62404e-06	2.52021e-07	9.734e-12	2.53413e-11	0.000472421	3.11587e-12	0.459108	0.0326851	7.46801e-15	1.78762e-20	0.00574934	0.000514051	2.34577e-08	5.16891e-08	0.0950032	2.22442e-09	0.999985	0.642873	6.27225e-12	2.83595e-17	1	1	1	1	0	-1	0	0	1	1
ENSG00000173530	TNFRSF10D	8793	8	p21.3	23135588	23164027	protein_coding	3.77452	-1.49478	-1.25371	-1.64351	-1.25559	0.251035	0.48332	-0.14022	-0.356551	-1.66212	-1.73803	4.61061e-06	1.56593e-05	3.55091e-06	0.000515524	0.41358	0.121987	0.741088	0.437284	1.28469e-09	2.73307e-10	0.00658303	0.0149056	0.00169	0.0800071	0.999764	0.862022	0.999985	0.918303	2.47876e-07	2.93404e-08	-1	-1	-1	0	0	0	0	0	-1	-1
ENSG00000166710	B2M	567	15	q21.1	44711358	44718851	protein_coding	11.2592	0.800788	0.710074	0.789232	0.790545	0.0798783	-0.328669	0.28565	0.207109	0.443393	0.630836	5.64758e-06	3.84966e-05	7.02267e-06	7.54459e-06	0.612004	0.0405795	0.073829	0.19244	0.000219383	7.64698e-07	0.00733056	0.0305363	0.00286485	0.0025648	0.999764	0.67955	0.999985	0.837131	0.00701536	3.31118e-05	1	1	1	1	0	0	0	0	1	1
ENSG00000185201	IFITM2	10581	11	p15.5	303655	309397	protein_coding	8.85806	0.645943	0.526487	0.833695	0.821424	0.00883244	-0.532211	0.193201	-0.223638	0.524223	0.951203	7.78694e-06	0.000152577	3.83638e-08	7.50713e-08	0.945197	0.000116997	0.135811	0.086508	5.64501e-07	5.57006e-14	0.00926516	0.094717	3.42349e-05	6.30511e-05	0.999764	0.0121933	0.999985	0.767662	6.19996e-05	1.01961e-11	1	0	1	1	0	-1	0	0	1	1
ENSG00000206503	HLA-A	3105	6	p22.1	29941260	29949572	protein_coding	7.20651	0.821484	0.683155	0.842773	0.639532	0.274785	0.0790374	0.46107	0.0139631	0.441931	0.712291	1.30889e-05	0.000147303	5.9341e-06	0.000478071	0.10438	0.626861	0.00727061	0.932878	0.000556471	2.21702e-07	0.0143756	0.094717	0.00249197	0.0750098	0.999764	0.98475	0.999985	0.990999	0.014188	1.13865e-05	1	0	1	0	0	0	0	0	1	1
ENSG00000187608	ISG15	9636	1	p36.33	1001138	1014540	protein_coding	9.13733	1.39189	1.41631	2.13082	2.70437	-1.83342	-2.92882	-0.118078	-0.558762	2.66601	3.73181	1.88117e-05	1.19522e-05	1.08113e-09	2.65756e-12	4.55063e-08	6.59985e-14	0.671372	0.0490416	1.58702e-17	2.92362e-23	0.0191853	0.0121896	1.54363e-06	9.48616e-09	3.60966e-05	1.34618e-10	0.999985	0.683695	1.85486e-13	4.17435e-19	1	1	1	1	-1	-1	0	0	1	1
ENSG00000223722	IFITM3P2		12	p11.21	31754720	31755121	processed_pseudogene	4.03284	1.19653	0.763044	1.16781	1.07113	0.00723132	-0.925599	0.54596	-0.0577195	0.878678	1.28769	2.36706e-05	0.000860805	1.52509e-06	0.000134021	0.973553	1.78212e-05	0.00674643	0.773924	4.86985e-06	9.78714e-11	0.0225312	0.372442	0.000842224	0.0301364	0.999764	0.00231319	0.999985	0.972795	0.000369849	1.17429e-08	1	0	1	1	0	-1	0	0	1	1
ENSG00000136147	PHF11	51131	13	q14.2	49495610	49528981	protein_coding	5.00309	0.690972	0.12173	0.496898	0.605638	-0.378041	-1.33208	-0.138561	-0.383842	0.782872	1.07346	3.491e-05	0.382543	0.000514767	0.000290447	0.00740035	1.79221e-13	0.281077	0.00538276	3.28215e-10	4.64587e-15	0.0311463	0.999178	0.100683	0.0575972	0.75473	3.04483e-10	0.999985	0.429727	7.43849e-08	1.03647e-12	1	0	0	0	0	-1	0	0	1	1
ENSG00000130303	BST2	684	19	p13.11	17402939	17405630	protein_coding	4.55785	3.55926	3.31341	4.11724	4.46805	-1.11623	-2.80556	0.909629	-0.460667	3.83328	5.18477	3.70841e-05	4.71054e-06	1.15005e-11	7.47657e-10	0.00330253	1.62966e-11	0.00132937	0.0812921	3.45419e-11	2.63864e-16	0.0311463	0.00611428	2.34577e-08	1.18612e-06	0.485713	7.75611e-09	0.932806	0.758768	9.30545e-09	7.38715e-14	1	1	1	1	0	-1	0	0	1	1
ENSG00000204592	HLA-E	3133	6	p22.1	30489509	30494194	protein_coding	6.90283	0.524186	0.267421	0.601946	0.565129	-0.070194	-0.619372	0.0663555	-0.138734	0.580735	0.879807	4.36993e-05	0.0231363	2.40601e-06	1.43744e-05	0.537996	9.62558e-07	0.552268	0.22041	4.00701e-09	1.15273e-14	0.0338012	0.999178	0.00122689	0.00456084	0.999764	0.000147779	0.999985	0.8471	6.50137e-07	2.25461e-12	1	0	1	1	0	-1	0	0	1	1
ENSG00000240065	PSMB9	5698	6	p21.32	32844136	32859851	protein_coding	4.91208	1.96039	2.15585	2.70527	2.51726	-0.538837	-1.73368	0.132348	-0.626122	2.62462	3.56449	4.49799e-05	3.06856e-06	1.2938e-10	3.61138e-08	0.0555483	1.40774e-08	0.581869	0.0121168	4.53397e-13	1.06874e-17	0.0338012	0.00496489	2.30912e-07	3.43755e-05	0.999764	2.75339e-06	0.999985	0.54018	2.00121e-10	4.35986e-15	1	1	1	1	0	-1	0	0	1	1
ENSG00000105894	PTN	5764	7	q33	137227341	137343774	protein_coding	5.54287	0.721188	0.668774	0.759374	0.700421	0.437779	-0.415435	0.403638	-0.33773	0.454441	0.88961	6.0423e-05	7.52431e-05	1.11767e-05	0.000253498	0.00635123	0.00572047	0.0101837	0.0441237	0.000262438	3.6126e-10	0.043136	0.053716	0.00419949	0.0524557	0.69572	0.27285	0.999985	0.678761	0.00798954	3.82079e-08	1	0	1	0	0	0	0	0	1	1
ENSG00000092010	PSME1	5720	14	q12	24136163	24138967	protein_coding	7.66939	0.498547	0.505064	0.626829	0.651801	-0.0912139	-0.517407	0.214983	-0.129001	0.445316	0.770526	8.56663e-05	5.97386e-05	1.53368e-06	1.40027e-06	0.431417	3.55997e-05	0.0649517	0.268677	1.69247e-06	1.83256e-12	0.0582449	0.044892	0.000842224	0.00071404	0.999764	0.00427137	0.999985	0.863293	0.000155903	2.82201e-10	0	1	1	1	0	-1	0	0	1	1
ENSG00000211459	MT-RNR1		MT		648	1601	Mt_rRNA	8.75235	-0.616209	-0.664951	-0.530836	-0.434522	-0.417368	-0.231513	-0.191049	-0.212187	-0.0936137	-0.234613	0.000102087	3.06776e-05	0.000644322	0.00468995	0.00592403	0.114135	0.195538	0.154438	0.364552	0.0260804	0.0662543	0.0257656	0.121048	0.268039	0.678753	0.859317	0.999985	0.815906	0.660014	0.11346	0	-1	0	0	0	0	0	0	0	0
ENSG00000182179	UBA7	7318	3	p21.31	49805209	49813953	protein_coding	2.64408	2.00506	1.44723	1.67531	2.00971	-0.700814	-1.79561	-0.139035	-0.57208	2.04607	2.93358	0.000159401	0.00534462	1.26361e-05	6.56775e-06	0.0531953	6.39125e-07	0.593133	0.0287316	8.6599e-09	1.68234e-13	0.0989533	0.926471	0.00462611	0.00237336	0.999764	0.000100279	0.999985	0.635316	1.30154e-06	3.00255e-11	0	0	1	1	0	-1	0	0	1	1
ENSG00000156587	UBE2L6	9246	11	q12.1	57551656	57568284	protein_coding	5.62448	1.11082	1.3996	1.77735	1.99737	-0.493374	-2.02212	-0.139191	-0.849135	1.81857	3.11407	0.000252137	5.84861e-06	1.62503e-09	2.58114e-09	0.0330261	1.76693e-12	0.496878	0.000110083	1.76532e-13	8.889e-22	0.150001	0.00642358	2.10929e-06	3.68535e-06	0.999764	1.32781e-09	0.999985	0.0374229	1.00821e-10	2.27876e-18	0	1	1	1	0	-1	0	-1	1	1
ENSG00000149564	ESAM	90952	11	q24.2	124752583	124762290	protein_coding	5.57843	0.63405	-0.0467484	0.183507	-0.0169739	0.32822	0.149904	0.378329	0.198763	-0.008286	-0.00702384	0.000309805	0.767698	0.248915	0.92306	0.043167	0.329887	0.027446	0.243061	0.944142	0.950914	0.170834	0.999178	0.999633	0.980982	0.999764	0.941313	0.999985	0.851067	0.979895	0.97848	0	0	0	0	0	0	0	0	0	0
ENSG00000236562	IFITM3P1		4	q13.2	66094142	66094526	processed_pseudogene	5.01282	0.700156	0.578103	0.93037	0.728566	0.145383	-0.364233	0.243757	-0.189698	0.516104	0.901152	0.000311086	0.00117547	3.67919e-07	0.000166699	0.379832	0.0166528	0.125746	0.248042	0.000112604	5.57746e-10	0.170834	0.419585	0.00025015	0.0366173	0.999764	0.492275	0.999985	0.853201	0.00431033	5.68821e-08	0	0	1	1	0	0	0	0	1	1
ENSG00000133321	PLAAT4	5920	11	q12.3	63536808	63546462	protein_coding	0.937198	2.55728	1.01212	2.06161	3.29642	-0.828492	-2.36213	-0.0847454	-0.405667	2.31183	2.82934	0.000369754	0.0469218	0.000189702	6.89539e-06	0.104827	4.58021e-06	0.82789	0.309829	1.37306e-06	1.87736e-09	0.195531	0.999178	0.0451428	0.00240128	0.999764	0.000634916	0.999985	0.878668	0.000131574	1.75196e-07	0	0	1	1	0	-1	0	0	1	1
ENSG00000137207	YIPF3	25844	6	p21.1	43511832	43516985	protein_coding	6.13868	0.414435	0.0859862	0.125944	0.0176924	0.0968343	-0.000928798	0.135941	-0.270639	0.105066	0.154768	0.000435732	0.420738	0.243794	0.877998	0.371108	0.99289	0.219674	0.020654	0.181071	0.046967	0.222192	0.999178	0.999633	0.969083	0.999764	0.998919	0.999985	0.58217	0.474546	0.167985	0	0	0	0	0	0	0	0	0	0
ENSG00000137965	IFI44	10561	1	p31.1	78649796	78664078	protein_coding	5.24768	1.60404	1.39268	1.4514	1.8726	-1.9212	-2.28515	-0.421289	-0.48263	2.73688	3.32577	0.000477008	0.000524448	5.65043e-06	1.21115e-06	3.27036e-08	1.38898e-11	0.078394	0.0447535	2.97589e-15	1.00154e-18	0.234852	0.258209	0.00248223	0.000640473	2.78904e-05	7.08282e-09	0.999985	0.678761	3.3459e-12	6.21737e-16	0	0	1	1	-1	-1	0	0	1	1
ENSG00000168806	LCMT2	9836	15	q15.3	43323649	43330582	protein_coding	2.70622	0.961922	-0.190793	-0.541985	0.15965	0.0122436	0.0898516	-0.283587	0.490478	-0.220278	-0.309953	0.000556924	0.452453	0.0459859	0.565886	0.965771	0.714473	0.353325	0.101513	0.269821	0.101915	0.257731	0.999178	0.999633	0.878352	0.999764	0.989245	0.999985	0.778653	0.574657	0.278178	0	0	0	0	0	0	0	0	0	0
ENSG00000181773	GPR3	2827	1	p36.11	27392622	27395814	protein_coding	2.0826	1.09651	0.69995	-0.341196	0.503422	-0.567215	-0.223112	-0.163384	0.366978	-0.177154	-0.210341	0.000559578	0.0162896	0.258614	0.169503	0.0874048	0.512806	0.660003	0.330102	0.443638	0.387293	0.257731	0.999178	0.999633	0.652335	0.999764	0.970983	0.999985	0.879967	0.717356	0.617386	0	0	0	0	0	0	0	0	0	0
ENSG00000279289			6	q13	71386852	71390829	TEC	2.39878	1.31423	0.523862	1.25169	0.633287	0.276394	0.109948	0.57689	0.721666	0.887802	0.0643741	0.00069234	0.133419	0.000394955	0.0674037	0.336314	0.734307	0.0680446	0.0459369	0.00110664	0.798573	0.308914	0.999178	0.0854419	0.559153	0.999764	0.990005	0.999985	0.678761	0.0222544	0.90042	0	0	0	0	0	0	0	0	1	0
ENSG00000114302	PRKAR2A	5576	3	p21.31	48744597	48847874	protein_coding	6.60771	-0.506014	-0.215303	-0.317422	-0.259752	-0.123508	0.196753	-0.170847	0.070607	-0.123922	-0.351116	0.00073803	0.125139	0.0275612	0.0814782	0.374061	0.158105	0.235304	0.636738	0.211231	0.000926753	0.319321	0.999178	0.964921	0.577832	0.999764	0.895822	0.999985	0.955127	0.510486	0.0105017	0	0	0	0	0	0	0	0	0	-1
ENSG00000289901			13	q33.3	109424172	109424332	lncRNA	7.31475	-0.531227	-0.545992	-0.446303	-0.316502	-0.303134	-0.211028	-0.20739	-0.186564	-0.217755	-0.253624	0.000771545	0.000467742	0.00378628	0.040651	0.044701	0.150347	0.169577	0.226041	0.0404338	0.0177626	0.324003	0.251338	0.410694	0.492712	0.999764	0.892066	0.999985	0.8471	0.21598	0.087423	0	0	0	0	0	0	0	0	0	0
ENSG00000110492	MDK	4192	11	p11.2	46380756	46383837	protein_coding	6.90273	0.415717	0.427979	0.376371	0.508276	0.127195	-0.114547	0.166552	-0.0276703	0.132815	0.266046	0.000973212	0.000598679	0.00227529	0.000135084	0.283169	0.326207	0.164913	0.820878	0.119726	0.00272098	0.397015	0.284931	0.307485	0.0301364	0.999764	0.941313	0.999985	0.979717	0.387684	0.0234178	0	0	0	1	0	0	0	0	0	1
ENSG00000213420	GPC2	221914	7	q22.1	100169606	100177381	protein_coding	0.106646	1.86619	-0.0598734	-1.07323	0.096451	-1.30337	0.427635	0.334508	1.30004	0.794955	-0.0477227	0.00103378	0.907765	0.081219	0.872212	0.0323402	0.369193	0.449959	0.0128733	0.0411137	0.899845	0.410009	0.999178	0.999633	0.967243	0.999764	0.948423	0.999985	0.550313	0.218572	0.953979	0	0	0	0	0	0	0	0	0	0
ENSG00000168394	TAP1	6890	6	p21.32	32845209	32853816	protein_coding	5.27434	0.892463	0.711188	1.02824	1.06566	-0.850956	-1.6624	-0.343748	-0.584604	1.60562	2.29926	0.00110969	0.00616436	2.61876e-05	5.41099e-05	0.000177123	4.63543e-11	0.0789713	0.00300849	3.47503e-13	3.34387e-19	0.422467	0.926471	0.00890255	0.0143071	0.0398689	1.83846e-08	0.999985	0.327902	1.65388e-10	2.98398e-16	0	0	1	1	-1	-1	0	0	1	1
ENSG00000267519	MIR23AHG		19	p13.12	13823880	13842928	lncRNA	3.77432	0.919254	0.34903	0.356701	0.419699	0.518221	0.479487	0.197984	0.617206	0.408852	0.109136	0.00112437	0.180157	0.138346	0.140152	0.034612	0.0520361	0.39063	0.0183917	0.0302468	0.562601	0.422467	0.999178	0.999633	0.631176	0.999764	0.738339	0.999985	0.568663	0.184449	0.75717	0	0	0	0	0	0	0	0	0	0
ENSG00000133106	EPSTI1	94240	13	q14.11	42886388	42992271	protein_coding	4.93179	1.43132	1.17327	1.41665	1.98964	-1.9116	-2.51609	-0.451468	-1.06959	2.72314	3.63487	0.00132572	0.00356908	8.79582e-06	4.61083e-07	2.6831e-08	4.47813e-13	0.0479382	1.9269e-05	1.39858e-15	2.62209e-20	0.480199	0.821925	0.00348852	0.0002888	2.72481e-05	4.97817e-10	0.999985	0.0101897	2.21877e-12	3.40347e-17	0	0	1	1	-1	-1	0	-1	1	1
ENSG00000215375	MYL5	4636	4	p16.3	673580	682028	protein_coding	2.56022	-0.983434	0.0627363	-0.302088	0.107621	-0.193229	0.160137	-0.122957	-0.695212	-0.208614	0.202195	0.00134528	0.797685	0.284241	0.75316	0.485372	0.517194	0.674561	0.0338844	0.277709	0.296536	0.480199	0.999178	0.999633	0.93244	0.999764	0.970983	0.999985	0.650713	0.582185	0.527726	0	0	0	0	0	0	0	0	0	0
ENSG00000149131	SERPING1	710	11	q12.1	57597387	57619171	protein_coding	0.392037	2.39334	1.38014	2.24224	3.23817	1.51611	0.283446	0.470704	-1.52945	0.926336	1.58288	0.00157042	0.0165387	0.00159668	3.3008e-05	0.026066	0.571686	0.424027	0.0348615	0.101149	0.00126557	0.540097	0.999178	0.249891	0.00924095	0.999764	0.979968	0.999985	0.655972	0.356418	0.013426	0	0	0	1	0	0	0	0	0	1
ENSG00000161551	ZNF577	84765	19	q13.41	51804816	51890950	protein_coding	0.855199	1.70375	-0.810336	-0.708941	0.213473	-0.637409	-0.409958	-0.206578	-1.16377	0.366965	0.429987	0.00158874	0.140172	0.174255	0.688572	0.285303	0.357062	0.663778	0.045209	0.318106	0.192081	0.540097	0.999178	0.999633	0.913031	0.999764	0.946823	0.999985	0.678761	0.622533	0.406748	0	0	0	0	0	0	0	0	0	0
ENSG00000129493	HEATR5A	25938	14	q12	31291788	31420550	protein_coding	4.20987	0.505656	0.148891	-0.09021	-0.0625106	0.0338403	-0.0285274	-0.202215	0.200218	0.175016	-0.010716	0.00239044	0.318387	0.557746	0.709591	0.826707	0.8436	0.196857	0.218398	0.118841	0.920471	0.793737	0.999178	0.999633	0.91871	0.999764	0.990005	0.999985	0.8471	0.386252	0.965086	0	0	0	0	0	0	0	0	0	0
ENSG00000132128	LRRC41	10489	1	p33	46261196	46303616	protein_coding	6.09402	0.45084	-0.0186686	-0.0062104	-0.0959619	-0.0232653	-0.210434	0.203977	-0.0729964	0.0805292	0.00711639	0.00277699	0.893159	0.964886	0.515666	0.870436	0.134179	0.15798	0.613645	0.430356	0.942544	0.901133	0.999178	0.999633	0.856531	0.999764	0.87682	0.999985	0.951729	0.707172	0.97505	0	0	0	0	0	0	0	0	0	0
ENSG00000123609	NMI	9111	2	q23.3	151270470	151289894	protein_coding	5.57991	0.494665	0.251655	0.404448	0.384783	-0.564266	-1.06092	-0.407834	-0.659183	0.94601	1.30802	0.00286951	0.0968878	0.00668292	0.0194621	0.000239957	3.14833e-10	0.00400292	1.63179e-05	3.44325e-12	2.42647e-17	0.910463	0.999178	0.558004	0.424893	0.051136	8.02712e-08	0.999985	0.00901175	1.11734e-09	9.07612e-15	0	0	0	0	0	-1	0	-1	1	1
ENSG00000106714	CNTNAP3	79937	9	p12	39064710	39288315	protein_coding	2.71706	0.933506	0.529979	0.0563425	0.76448	0.0203797	-0.0310412	0.314027	0.357104	0.421749	0.638786	0.00298877	0.0799417	0.836143	0.0162461	0.939123	0.9017	0.240177	0.183977	0.0436107	0.00296151	0.916064	0.999178	0.999633	0.40534	0.999764	0.990005	0.999985	0.837005	0.224609	0.0248003	0	0	0	0	0	0	0	0	0	1
ENSG00000060982	BCAT1	586	12	p12.1	24810024	24949101	protein_coding	7.83002	-0.326551	-0.239354	-0.220567	-0.191548	-0.0381207	0.180761	-0.218034	0.173338	-0.0796374	-0.310561	0.00301548	0.0253283	0.0391726	0.0770181	0.715099	0.0871179	0.0427912	0.109178	0.283868	0.000114686	0.916064	0.999178	0.999633	0.568265	0.999764	0.816355	0.999985	0.784521	0.588766	0.00213214	0	0	0	0	0	0	0	0	0	-1
ENSG00000172037	LAMB2	3913	3	p21.31	49121114	49133118	protein_coding	4.96227	0.671285	-0.121272	0.344199	0.191014	0.051844	-0.0785446	-0.0705421	-0.230035	0.353521	0.250192	0.00346394	0.565615	0.0971569	0.389766	0.801168	0.6896	0.734171	0.2849	0.0239779	0.0873051	0.999696	0.999178	0.999633	0.800181	0.999764	0.988981	0.999985	0.868533	0.160504	0.251573	0	0	0	0	0	0	0	0	0	0
ENSG00000290574			6	p22.1	30005971	30009956	lncRNA	2.93697	1.29521	1.26585	1.12077	1.51378	0.521657	-0.252216	0.533658	0.277671	0.712976	1.25411	0.00347944	0.000951209	0.00107855	0.000117959	0.13015	0.375319	0.0920832	0.370386	0.0134926	7.10448e-06	0.999696	0.37726	0.181171	0.0279579	0.999764	0.949689	0.999985	0.894795	0.113288	0.000220771	0	0	0	1	0	0	0	0	0	1
ENSG00000169188	APEX2	27301	X	p11.21	55000363	55009057	protein_coding	4.36866	0.589744	0.0395529	-0.00529627	-0.0655747	-0.147526	-0.351057	-0.121232	0.206474	0.14997	-0.142739	0.00360855	0.821298	0.976565	0.746473	0.424505	0.0541061	0.545063	0.310962	0.272597	0.271146	0.999696	0.999178	0.999633	0.930847	0.999764	0.738339	0.999985	0.878668	0.578188	0.502325	0	0	0	0	0	0	0	0	0	0
ENSG00000101347	SAMHD1	25939	20	q11.23	36890229	36951893	protein_coding	5.4655	0.763612	0.776414	1.49074	2.05705	-1.10552	-2.12632	0.149147	-0.390959	1.72692	2.63968	0.00371449	0.00189799	2.23802e-09	1.50295e-11	1.57956e-06	9.16727e-15	0.398884	0.0304252	4.69036e-15	9.57594e-22	0.999696	0.588333	2.66287e-06	3.57653e-08	0.000644371	6.54451e-11	0.999985	0.638527	4.4646e-12	2.27876e-18	0	0	1	1	-1	-1	0	0	1	1
ENSG00000213300	HNRNPA3P6		3	p12.3	75214631	75215636	processed_pseudogene	4.78781	-0.480833	0.0562158	-0.0952147	0.0213437	-0.066581	0.216777	-0.136079	-0.26682	-0.0353398	0.0829751	0.00392054	0.709936	0.533827	0.905679	0.660812	0.139317	0.389137	0.132234	0.741947	0.456721	0.999696	0.999178	0.999633	0.976621	0.999764	0.884794	0.999985	0.805127	0.893867	0.673738	0	0	0	0	0	0	0	0	0	0
ENSG00000271134	IFITM3P9		2	p16.1	60682873	60683244	processed_pseudogene	4.15205	0.738057	1.19773	1.39849	1.47052	-0.132613	-1.16857	0.22022	-0.420752	0.866138	1.87072	0.0039869	5.72228e-06	6.45347e-09	1.99357e-07	0.540043	8.04223e-08	0.233253	0.0309151	1.65655e-06	8.44162e-16	0.999696	0.00642358	6.58162e-06	0.000146256	0.999764	1.41762e-05	0.999985	0.638527	0.00015459	2.15231e-13	0	1	1	1	0	-1	0	0	1	1
ENSG00000150687	PRSS23	11098	11	q14.2	86791059	86952910	protein_coding	8.07303	0.264641	0.161044	0.192706	0.203699	0.117211	0.141928	0.190364	0.096109	-0.161862	-0.0497774	0.0044363	0.0743744	0.0336164	0.0271955	0.192294	0.11374	0.0379315	0.288322	0.0131397	0.431682	0.999696	0.999178	0.975081	0.458488	0.999764	0.859317	0.999985	0.869339	0.111633	0.654009	0	0	0	0	0	0	0	0	0	0
ENSG00000059573	ALDH18A1	5832	10	q24.1	95605941	95656711	protein_coding	6.05921	0.376757	0.126517	0.141431	-0.133955	0.142046	0.106393	0.0267895	-0.182708	-0.106678	-0.0537886	0.00446376	0.312349	0.257931	0.321035	0.265187	0.393644	0.838748	0.174841	0.244695	0.549184	0.999696	0.999178	0.999633	0.760367	0.999764	0.954146	0.999985	0.835176	0.54703	0.747284	0	0	0	0	0	0	0	0	0	0
ENSG00000289161		100310756	8	q24.3	143556816	143558325	lncRNA	0.360918	-2.14585	-0.381325	0.328658	-1.22987	-0.349928	-0.751332	-0.72538	-0.408007	0.499316	0.811036	0.00489455	0.541514	0.604865	0.0977263	0.553327	0.163453	0.216392	0.420312	0.232164	0.0318912	0.999696	0.999178	0.999633	0.58801	0.999764	0.89773	0.999985	0.913532	0.534648	0.129616	0	0	0	0	0	0	0	0	0	0
ENSG00000123815	COQ8B	79934	19	q13.2	40691514	40725784	protein_coding	1.76845	1.12896	0.0414879	-0.202812	0.465087	-0.177697	-0.751571	-0.392505	0.0732515	0.868323	0.666104	0.00494449	0.903529	0.587789	0.238004	0.593892	0.0174415	0.224016	0.822986	0.00128687	0.00601625	0.999696	0.999178	0.999633	0.707549	0.999764	0.502711	0.999985	0.980138	0.0244985	0.0411595	0	0	0	0	0	0	0	0	1	1
ENSG00000185483	ROR1	4919	1	p31.3	63774017	64181498	protein_coding	1.89646	1.34436	0.118896	0.973966	1.00398	-0.307797	0.81364	0.514849	-0.170372	0.832269	0.177749	0.00516884	0.775915	0.0249984	0.0221872	0.42577	0.0501091	0.204507	0.68539	0.0129597	0.556466	0.999696	0.999178	0.964921	0.433957	0.999764	0.732806	0.999985	0.965051	0.110883	0.752389	0	0	0	0	0	0	0	0	0	0
ENSG00000228889	UBAC2-AS1	100289373	13	q32.3	99181223	99200757	lncRNA	1.21885	-1.63927	-0.0722867	0.370187	0.192186	0.259207	0.241458	0.284789	0.0987546	0.0320901	-0.0467097	0.00529261	0.871832	0.480824	0.744855	0.56487	0.613594	0.552668	0.850482	0.925473	0.895268	0.999696	0.999178	0.999633	0.930847	0.999764	0.982917	0.999985	0.982373	0.973113	0.951448	0	0	0	0	0	0	0	0	0	0
ENSG00000145476	CYP4V2	285440	4	q35.1	186191567	186213463	protein_coding	1.56133	1.20873	-0.197309	0.0833437	0.334496	0.730511	0.240644	0.326336	0.753305	0.1019	-0.28505	0.00534224	0.610533	0.815753	0.420019	0.0624859	0.530054	0.39529	0.0829039	0.731314	0.326742	0.999696	0.999178	0.999633	0.816034	0.999764	0.972069	0.999985	0.759428	0.889459	0.560589	0	0	0	0	0	0	0	0	0	0
ENSG00000204977	TRIM13	10206	13	q14.2	49995888	50020481	protein_coding	5.31938	0.406845	0.0977396	0.0231108	0.0335472	0.111459	-0.00237943	0.0271041	0.0656124	0.213058	0.168232	0.00540821	0.467867	0.863241	0.824804	0.408899	0.985246	0.839911	0.645943	0.0325609	0.0869	0.999696	0.999178	0.999633	0.955473	0.999764	0.998595	0.999985	0.957931	0.192227	0.250608	0	0	0	0	0	0	0	0	0	0
ENSG00000286808			16	p12.2	22331039	22342938	lncRNA	1.73729	-1.05333	-0.378596	0.10247	0.510043	0.35806	-0.32497	0.192321	0.411465	-0.681199	0.215301	0.0061259	0.235959	0.762314	0.215304	0.349169	0.295504	0.622091	0.237796	0.0108498	0.370324	0.999696	0.999178	0.999633	0.693772	0.999764	0.938554	0.999985	0.848762	0.0991125	0.60186	0	0	0	0	0	0	0	0	0	0
ENSG00000231167	YBX1P2		7	q22.3	105582258	105583256	processed_pseudogene	6.69058	-0.423552	-0.172879	-0.0937197	-0.228108	-0.304567	0.0435394	0.121896	-0.273039	-0.0762819	-0.0655274	0.00622712	0.241425	0.52589	0.142191	0.0423193	0.763425	0.418128	0.0809804	0.465164	0.52951	0.999696	0.999178	0.999633	0.631326	0.999764	0.990005	0.999985	0.757692	0.732503	0.732734	0	0	0	0	0	0	0	0	0	0
ENSG00000231341	VDAC1P6		Y	p11.2	5207215	5208069	processed_pseudogene	2.44724	-0.862498	-0.285687	-0.0585817	0.102021	0.238837	0.24372	0.0233874	-0.21809	-0.119211	0.0283747	0.00624572	0.289819	0.83508	0.771514	0.372693	0.361746	0.935215	0.49062	0.544602	0.888796	0.999696	0.999178	0.999633	0.937638	0.999764	0.947061	0.999985	0.933268	0.783065	0.948552	0	0	0	0	0	0	0	0	0	0
ENSG00000171855	IFNB1	3456	9	p21.3	21077104	21077942	protein_coding	0.983565	-2.40402	-3.96272	-1.32209	-2.43986	-5.91555	-4.4946	-2.39138	-2.87894	2.90515	2.95723	0.00626273	3.4773e-06	0.0610209	0.00209865	5.84392e-11	2.61878e-11	1.74839e-06	6.40535e-10	5.84512e-11	1.05743e-15	0.999696	0.00496489	0.999633	0.19422	8.34394e-07	1.13384e-08	0.00633567	9.14555e-06	1.4903e-08	2.64876e-13	0	-1	0	0	-1	-1	-1	-1	1	1
ENSG00000101444	AHCY	191	20	q11.22	34280268	34311802	protein_coding	6.24256	-0.306278	-0.0813072	-0.0934867	-0.0252397	0.180965	0.0584691	0.00976054	0.0409008	0.0621839	0.0895411	0.00640091	0.435801	0.377019	0.820277	0.0840528	0.567731	0.926448	0.701071	0.404096	0.22951	0.999696	0.999178	0.999633	0.953972	0.999764	0.979968	0.999985	0.968084	0.689824	0.453186	0	0	0	0	0	0	0	0	0	0
ENSG00000172717	GARIN2	161142	14	q23.3	67189393	67228550	protein_coding	3.46609	0.616497	0.124209	0.0835099	-0.223366	-0.02985	0.424674	-0.000287516	-0.360264	0.153437	-0.228773	0.00645414	0.530073	0.692127	0.35045	0.88426	0.0413395	0.998991	0.144705	0.328143	0.129815	0.999696	0.999178	0.999633	0.778183	0.999764	0.68474	0.999985	0.809826	0.63202	0.321951	0	0	0	0	0	0	0	0	0	0
ENSG00000157601	MX1	4599	21	q22.3	41420020	41470071	protein_coding	5.35719	2.02373	1.48166	2.59325	3.17162	-2.1376	-3.39269	-0.0785301	-0.850828	3.65303	5.1476	0.00645545	0.0342296	2.3813e-06	1.64972e-06	9.33775e-06	2.62058e-11	0.816619	0.0126542	6.85516e-12	1.54177e-16	0.999696	0.999178	0.00122689	0.000759828	0.00310057	1.13384e-08	0.999985	0.547398	2.17507e-09	4.58612e-14	0	0	1	1	-1	-1	0	0	1	1
ENSG00000181315	ZNF322	79692	6	p22.2	26634383	26659752	protein_coding	3.90565	-0.586861	-0.224186	-0.108249	-0.271717	0.441927	-0.138679	0.301904	0.107815	-0.146046	0.114292	0.00663161	0.246706	0.583125	0.258061	0.0259473	0.437789	0.122738	0.611339	0.297834	0.408074	0.999696	0.999178	0.999633	0.718549	0.999764	0.963235	0.999985	0.951092	0.601907	0.634433	0	0	0	0	0	0	0	0	0	0
ENSG00000106991	ENG	2022	9	q34.11	127815013	127854658	protein_coding	6.58368	0.40384	0.0463941	-0.0508772	0.0384219	0.180211	0.0703706	0.0821675	0.209692	0.124882	0.112406	0.0068092	0.743225	0.71856	0.791252	0.204235	0.608596	0.563599	0.147322	0.219748	0.262843	0.999696	0.999178	0.999633	0.944449	0.999764	0.982917	0.999985	0.81183	0.520325	0.493106	0	0	0	0	0	0	0	0	0	0
ENSG00000089127	OAS1	4938	12	q24.13	112905856	112933219	protein_coding	4.08923	1.91181	1.64638	2.5542	3.30245	-1.76779	-2.94508	0.152083	-0.478683	3.22201	4.94913	0.00684081	0.017794	1.45199e-07	9.40559e-07	3.58605e-05	1.52345e-11	0.566804	0.0605561	2.07255e-11	4.11654e-16	0.999696	0.999178	0.000115175	0.000516511	0.00966069	7.50062e-09	0.999985	0.72876	6.03915e-09	1.13031e-13	0	0	1	1	-1	-1	0	0	1	1
ENSG00000076924	XAB2	56949	19	p13.2	7619525	7629545	protein_coding	0.607876	-1.85212	-0.784889	0.419952	-0.326358	-0.234519	-0.107798	-0.160192	-0.255069	0.356691	0.00674246	0.00684769	0.172519	0.488945	0.613791	0.632666	0.842287	0.771143	0.647708	0.348972	0.985628	0.999696	0.999178	0.999633	0.892253	0.999764	0.990005	0.999985	0.95824	0.648525	0.993281	0	0	0	0	0	0	0	0	0	0
ENSG00000137601	NEK1	4750	4	q33	169369704	169612632	protein_coding	4.95484	-0.381856	0.163917	0.0577104	0.266582	-0.129319	0.0621187	0.208681	-0.0122919	-0.100488	-0.046138	0.00690325	0.20333	0.650825	0.0694904	0.325027	0.621307	0.123189	0.934837	0.280838	0.630454	0.999696	0.999178	0.999633	0.561057	0.999764	0.983931	0.999985	0.991195	0.585722	0.80386	0	0	0	0	0	0	0	0	0	0
ENSG00000019991	HGF	3082	7	q21.11	81699010	81770438	protein_coding	-0.307649	-2.41187	2.3366	-0.962644	-0.0670072	0.989893	0.628017	0.101675	-0.130827	0.70692	2.32597	0.00699206	0.00587271	0.280455	0.943164	0.183761	0.272444	0.860013	0.83443	0.19254	0.000123164	0.999696	0.926471	0.999633	0.984013	0.999764	0.928499	0.999985	0.980424	0.488118	0.00225684	0	0	0	0	0	0	0	0	0	1
ENSG00000164307	ERAP1	51752	5	q15	96760810	96808100	protein_coding	3.86032	0.609652	0.708623	0.848726	1.07988	-0.208144	-0.330702	0.16575	-0.105005	0.578138	0.896746	0.00700712	0.00114736	4.90342e-05	6.64898e-06	0.287083	0.0697115	0.386856	0.586896	0.000254294	9.66819e-08	0.999696	0.419585	0.0145856	0.00237336	0.999764	0.766459	0.999985	0.948999	0.00777475	5.77583e-06	0	0	1	1	0	0	0	0	1	1
ENSG00000104983	CCDC61	729440	19	q13.32	45995461	46021318	protein_coding	0.450157	1.60554	-0.586608	-0.682179	1.0197	0.397558	0.0533566	0.32126	1.15337	0.24937	-0.225742	0.0071393	0.244823	0.220113	0.0824554	0.430931	0.909409	0.566502	0.06019	0.544362	0.568949	0.999696	0.999178	0.999633	0.578809	0.999764	0.990005	0.999985	0.727611	0.782798	0.76291	0	0	0	0	0	0	0	0	0	0
ENSG00000240231	RPS27P29		19	p12	23597341	23597592	processed_pseudogene	1.50193	-1.3372	-0.274347	0.347367	-0.0825349	-0.0460071	0.718646	0.374245	-0.194636	0.274427	0.0766537	0.00714858	0.483892	0.402831	0.86331	0.898753	0.0676177	0.313993	0.62393	0.323308	0.785806	0.999696	0.999178	0.999633	0.964829	0.999764	0.766459	0.999985	0.952585	0.626922	0.893598	0	0	0	0	0	0	0	0	0	0
ENSG00000206341	HLA-H		6	p22.1	29887752	29890482	unprocessed_pseudogene	2.82526	0.870383	0.75689	0.830953	0.883871	0.719402	0.198111	0.239578	-0.156455	0.212599	0.733563	0.00717654	0.0110904	0.00348708	0.00428447	0.0187601	0.425382	0.395364	0.557483	0.344212	0.000576111	0.999696	0.999178	0.388973	0.261509	0.999764	0.962386	0.999985	0.944807	0.645495	0.00726012	0	0	0	0	0	0	0	0	0	1
ENSG00000130479	MAP1S	55201	19	p13.11	17719242	17734513	protein_coding	5.42844	0.469508	0.100852	-0.066878	-0.17821	0.046754	-0.112583	0.223373	0.146515	0.0564374	-0.109902	0.00744076	0.536715	0.685164	0.314259	0.776334	0.484326	0.19168	0.40459	0.638296	0.347344	0.999696	0.999178	0.999633	0.754784	0.999764	0.967067	0.999985	0.907869	0.840601	0.578893	0	0	0	0	0	0	0	0	0	0
ENSG00000166311	SMPD1	6609	11	p15.4	6390440	6394998	protein_coding	4.02228	0.467259	0.566128	0.0247847	0.208537	-0.0921091	0.170004	0.17117	0.283766	-0.0103324	0.054508	0.00745674	0.00128947	0.879444	0.246071	0.581184	0.279089	0.339552	0.121681	0.932526	0.653766	0.999696	0.431382	0.999633	0.708685	0.999764	0.929299	0.999985	0.799017	0.975831	0.818383	0	0	0	0	0	0	0	0	0	0
ENSG00000162772	ATF3	467	1	q32.3	212565334	212620777	protein_coding	1.64667	-2.33997	-1.07003	-1.17699	-1.84518	-2.84399	-3.57373	-2.28766	-2.83695	2.56668	2.71821	0.0075758	0.0698295	0.0526999	0.00674865	1.92812e-07	5.37642e-11	1.77495e-06	4.45749e-09	2.35974e-10	1.53271e-14	0.999696	0.999178	0.999633	0.30412	0.000137648	1.96832e-08	0.00633567	3.1822e-05	5.43426e-08	2.9573e-12	0	0	0	0	-1	-1	-1	-1	1	1
ENSG00000090615	GOLGA3	2802	12	q24.33	132768902	132829143	protein_coding	5.61619	-0.335665	0.169565	0.00163098	0.0402587	-0.00641783	-0.0168979	0.0885581	0.0618278	0.0457582	0.136944	0.00774095	0.136375	0.98854	0.746944	0.955104	0.877611	0.443783	0.604404	0.574522	0.0962686	0.999696	0.999178	0.999633	0.930847	0.999764	0.990005	0.999985	0.949778	0.802476	0.268037	0	0	0	0	0	0	0	0	0	0
ENSG00000198382	UVRAG	7405	11	q13.5	75815210	76144232	protein_coding	3.55295	-0.57173	0.298137	0.162812	-0.000719946	-0.149376	-0.0918216	0.0693303	-0.0634621	0.209958	0.408657	0.00794545	0.130311	0.386923	0.997392	0.417684	0.594528	0.701702	0.750927	0.114265	0.00377524	0.999696	0.999178	0.999633	0.999461	0.999764	0.981916	0.999985	0.969979	0.378676	0.029311	0	0	0	0	0	0	0	0	0	1
ENSG00000182141	ZNF708	7562	19	p12	21291160	21329425	protein_coding	1.81848	-0.935239	-0.0228765	0.0155517	-0.387266	-0.608679	0.920039	0.326013	-0.127748	-0.264699	-0.325928	0.00795176	0.945258	0.962419	0.334083	0.0702537	0.00887006	0.375566	0.734703	0.256138	0.186318	0.999696	0.999178	0.999633	0.766773	0.999764	0.360514	0.999985	0.969592	0.560508	0.400217	0	0	0	0	0	0	0	0	0	0
ENSG00000212978	C2orf74-DT	339803	2	p15	61141592	61144969	lncRNA	3.54043	-0.625656	-0.0422521	-0.291708	0.213999	0.278821	0.287561	0.12913	0.154028	-0.161391	0.0357031	0.00795232	0.845188	0.170939	0.389255	0.203403	0.14531	0.527785	0.529079	0.281761	0.820183	0.999696	0.999178	0.999633	0.800181	0.999764	0.887089	0.999985	0.940581	0.58619	0.911588	0	0	0	0	0	0	0	0	0	0
ENSG00000270225	MTCO2P22		5	q21.1	100052859	100053539	processed_pseudogene	5.70133	0.476822	0.206487	-0.0165799	0.187409	0.21982	0.370886	-0.156737	-0.344602	-0.151034	-0.0896843	0.00810743	0.22275	0.921153	0.316247	0.203635	0.0286907	0.398532	0.0891973	0.229321	0.473176	0.999696	0.999178	0.999633	0.757231	0.999764	0.609548	0.999985	0.767662	0.531176	0.687308	0	0	0	0	0	0	0	0	0	0
ENSG00000115648	MLPH	79083	2	q37.3	237485428	237555322	protein_coding	5.7223	0.312674	0.187248	0.0931612	0.178196	-0.0857923	0.142777	0.0691955	0.337919	-0.18874	-0.358026	0.00835443	0.0984992	0.415318	0.139281	0.461516	0.210481	0.578581	0.00992866	0.0280144	7.56611e-05	0.999696	0.999178	0.999633	0.630987	0.999764	0.916249	0.999985	0.531321	0.176362	0.00151089	0	0	0	0	0	0	0	0	0	-1
ENSG00000238000	PSME2P1		5	q15	98213402	98214121	processed_pseudogene	6.38825	0.476257	0.45067	0.741477	0.689139	-0.221215	-0.687027	0.307359	-0.200249	0.432983	0.838703	0.0085634	0.00939015	3.91686e-05	0.000343434	0.194847	9.20506e-05	0.0668669	0.241935	0.000730711	6.98174e-09	0.999696	0.999178	0.0118989	0.0620702	0.999764	0.01011	0.999985	0.851067	0.017387	5.72904e-07	0	0	1	0	0	-1	0	0	1	1
ENSG00000083444	PLOD1	5351	1	p36.22	11934205	11975538	protein_coding	7.05565	0.347103	0.0822326	0.0914887	0.130756	0.115915	0.00842061	0.15471	-0.172895	0.0866648	0.19989	0.00856992	0.513911	0.466855	0.312835	0.358311	0.945784	0.226428	0.180035	0.33674	0.028502	0.999696	0.999178	0.999633	0.754371	0.999764	0.992718	0.999985	0.835801	0.639194	0.120471	0	0	0	0	0	0	0	0	0	0
ENSG00000102317	RBM3	5935	X	p11.23	48574449	48581162	protein_coding	8.67148	-0.298454	-0.230129	-0.321266	-0.190773	-0.109473	0.00664624	-0.0604039	0.129454	-0.197692	-0.294084	0.00878586	0.0393122	0.00503243	0.0908081	0.320897	0.951488	0.584482	0.247546	0.0136253	0.000405304	0.999696	0.999178	0.491434	0.581935	0.999764	0.993616	0.999985	0.852704	0.114092	0.00550476	0	0	0	0	0	0	0	0	0	-1
ENSG00000223518	CSNK1A1P1		15	q14	36798596	36818459	transcribed_processed_pseudogene	2.35443	-0.934983	0.389455	-0.28261	-0.1457	0.0318048	0.100788	0.381491	-0.305514	-0.309537	0.0415076	0.00881958	0.182703	0.305373	0.662633	0.909868	0.707114	0.231001	0.393069	0.142054	0.8448	0.999696	0.999178	0.999633	0.904915	0.999764	0.989245	0.999985	0.904265	0.421412	0.924877	0	0	0	0	0	0	0	0	0	0
ENSG00000136854	STXBP1	6812	9	q34.11	127579370	127696027	protein_coding	3.01262	0.798672	-0.344496	-0.553001	-0.0448243	0.171777	-0.202366	-0.245448	0.31267	0.387099	0.0233949	0.00886331	0.222181	0.0826125	0.878537	0.543656	0.412703	0.371578	0.275805	0.0662578	0.900026	0.999696	0.999178	0.999633	0.969378	0.999764	0.95794	0.999985	0.86347	0.284721	0.953979	0	0	0	0	0	0	0	0	0	0
ENSG00000237186	RPS8P5		3	p14.3	57530345	57530967	processed_pseudogene	0.465194	-1.60876	-0.272663	-1.45044	0.145214	0.396968	-1.59261	-0.0738997	-0.811005	-0.0695906	0.696046	0.00912641	0.570375	0.0253319	0.803978	0.400155	0.00251391	0.882554	0.13149	0.840995	0.0375347	0.999696	0.999178	0.964921	0.947318	0.999764	0.158122	0.999985	0.805127	0.938388	0.144375	0	0	0	0	0	0	0	0	0	0
ENSG00000271533			X	q13.2	74209976	74213660	lncRNA	-0.0509005	1.88754	1.1238	-0.113362	0.0579104	-0.840114	-0.486605	0.0948084	1.49389	0.923222	0.494832	0.00920742	0.144226	0.852364	0.937659	0.182157	0.444662	0.874188	0.028643	0.05203	0.335693	0.999696	0.999178	0.999633	0.982403	0.999764	0.963776	0.999985	0.635316	0.249313	0.568297	0	0	0	0	0	0	0	0	0	0
ENSG00000227879	PSPC1P1		13	q12.11	19201637	19227432	unprocessed_pseudogene	1.01099	-1.32049	0.626837	-0.0581004	-0.565707	-0.403072	0.00122479	-0.18269	0.0370782	-0.0887174	0.403234	0.0093592	0.163699	0.878946	0.266579	0.33666	0.997399	0.660759	0.932146	0.751338	0.187854	0.999696	0.999178	0.999633	0.724895	0.999764	0.999078	0.999985	0.990999	0.898534	0.402543	0	0	0	0	0	0	0	0	0	0
ENSG00000152117	SMPD4BP	150776	2	q21.1	131492813	131521573	transcribed_processed_pseudogene	1.79339	1.43479	0.633637	-0.691535	0.398722	-0.0386758	0.104004	0.871221	1.0252	0.52213	0.292429	0.00970445	0.175296	0.133108	0.378522	0.929347	0.773629	0.0335107	0.0234888	0.133825	0.35981	0.999696	0.999178	0.999633	0.794276	0.999764	0.990005	0.999985	0.608616	0.408892	0.592067	0	0	0	0	0	0	0	0	0	0
ENSG00000100911	PSME2	5721	14	q12	24143362	24147570	protein_coding	8.20605	0.413822	0.368764	0.7162	0.680573	-0.123998	-0.644852	0.123371	-0.143179	0.534685	0.833401	0.009787	0.0193057	2.09738e-05	6.31091e-05	0.419435	9.10902e-05	0.418829	0.352687	9.6911e-06	6.29323e-10	0.999696	0.999178	0.00742613	0.0158083	0.999764	0.0100821	0.999985	0.888283	0.000658902	6.37268e-08	0	0	1	1	0	-1	0	0	1	1
ENSG00000270966			8	p23.1	8933721	8934006	processed_pseudogene	1.68032	-1.00582	-0.0318177	0.642051	-0.718371	0.0661187	0.138735	0.618858	0.246708	-0.141532	0.0457872	0.00980861	0.921333	0.0549783	0.14737	0.846105	0.666079	0.0667697	0.503199	0.562947	0.854638	0.999696	0.999178	0.999633	0.634315	0.999764	0.985288	0.999985	0.93571	0.796448	0.931419	0	0	0	0	0	0	0	0	0	0
ENSG00000132530	XAF1	54739	17	p13.1	6755447	6775647	protein_coding	4.45798	1.37724	1.50697	2.14846	2.36171	-1.65662	-2.32697	0.00146582	-0.21688	3.12994	4.00315	0.0099513	0.0059861	3.65703e-07	2.68802e-06	1.29971e-06	1.13063e-10	0.995226	0.368069	1.76118e-14	4.47385e-17	0.999696	0.926471	0.00025015	0.00119936	0.000579913	3.58737e-08	0.999985	0.894356	1.39701e-11	1.48553e-14	0	0	1	1	-1	-1	0	0	1	1
ENSG00000288833			11	q22.2	102346213	102347210	lncRNA	0.776659	1.51245	0.843265	-0.385046	0.545789	0.832426	0.0789315	0.341348	-0.826292	0.187918	0.634201	0.0102281	0.117308	0.455225	0.371652	0.0997522	0.84659	0.523648	0.239732	0.644762	0.109524	0.999696	0.999178	0.999633	0.790174	0.999764	0.990005	0.999985	0.850134	0.844657	0.289857	0	0	0	0	0	0	0	0	0	0
ENSG00000229619	MBNL1-AS1	401093	3	q25.1	152245262	152269590	lncRNA	1.94186	-0.860188	-0.495932	-0.236007	-0.303	0.459164	0.105684	0.853104	-0.529567	-1.0501	0.145254	0.0102834	0.145542	0.441175	0.477057	0.203276	0.742786	0.0214542	0.155644	7.74484e-05	0.538429	0.999696	0.999178	0.999633	0.842553	0.999764	0.990005	0.999985	0.816449	0.00322393	0.739058	0	0	0	0	0	0	0	0	-1	0
ENSG00000007341	ST7L	54879	1	p13.2	112523514	112620825	protein_coding	4.21387	-0.449087	-0.0271147	0.295272	-0.0590812	0.15731	0.0478705	-0.0465686	-0.0469118	-0.0700158	-0.0338307	0.010377	0.865299	0.0735864	0.756064	0.335726	0.755373	0.78359	0.80248	0.550581	0.773531	0.999696	0.999178	0.999633	0.933588	0.999764	0.990005	0.999985	0.97711	0.787301	0.887805	0	0	0	0	0	0	0	0	0	0
ENSG00000257702	LBX2-AS1	151534	2	p13.1	74502552	74505091	lncRNA	1.46244	-1.15447	-0.287194	0.2263	-0.0445077	-0.0251505	-0.261797	-0.456558	0.561112	-0.125644	-0.493585	0.0107439	0.431085	0.604097	0.919276	0.953754	0.49632	0.294327	0.233282	0.668313	0.0877929	0.999696	0.999178	0.999633	0.980022	0.999764	0.967067	0.999985	0.8471	0.857107	0.252562	0	0	0	0	0	0	0	0	0	0
ENSG00000244921	MTCYBP18		5	q31.1	134923303	134924049	processed_pseudogene	1.11169	-1.28735	-0.711769	0.0712609	1.03335	0.259405	-0.031832	-0.359941	0.502933	-0.633238	-0.796311	0.0108999	0.0668177	0.856149	0.0332364	0.544159	0.941851	0.492053	0.378597	0.0440664	0.020842	0.999696	0.999178	0.999633	0.472659	0.999764	0.992138	0.999985	0.898239	0.225917	0.097568	0	0	0	0	0	0	0	0	0	0
ENSG00000178401	DNAJC22	79962	12	q13.12	49346888	49357546	protein_coding	2.37378	0.835588	-0.46328	0.473537	0.51612	0.393184	0.146579	-0.259764	-0.091558	0.68046	0.381089	0.0112642	0.0886107	0.0961731	0.0973537	0.163629	0.518958	0.312243	0.739929	0.00229177	0.0431103	0.999696	0.999178	0.999633	0.587495	0.999764	0.971617	0.999985	0.969979	0.0360586	0.15848	0	0	0	0	0	0	0	0	1	0
ENSG00000102125	TAFAZZIN	6901	X	q28	154411524	154421726	protein_coding	2.23272	1.05147	-0.0638601	-0.203313	0.730265	-0.00575275	-0.0321264	0.0785116	0.245276	0.571121	0.412928	0.0113579	0.866141	0.535418	0.046436	0.985307	0.916915	0.80785	0.487196	0.0282836	0.100189	0.999696	0.999178	0.999633	0.508097	0.999764	0.99099	0.999985	0.932465	0.177509	0.275519	0	0	0	0	0	0	0	0	0	0
ENSG00000143258	USP21	27005	1	q23.3	161159450	161165723	protein_coding	2.77547	0.753412	0.374784	-0.18229	-0.184758	0.3619	-0.0640994	-0.333968	0.0332924	0.334794	0.407063	0.0116088	0.172576	0.501403	0.573332	0.172561	0.791985	0.211375	0.903703	0.0933246	0.0371885	0.999696	0.999178	0.999633	0.881223	0.999764	0.990005	0.999985	0.988941	0.34176	0.14343	0	0	0	0	0	0	0	0	0	0
ENSG00000147471	PLPBP	11212	8	p11.23	37762595	37779768	protein_coding	5.96859	-0.295376	-0.0749006	-0.0702912	-0.0691223	0.0705162	-0.0866482	0.0482929	-0.054856	-0.179739	-0.159939	0.0116136	0.490874	0.52441	0.567189	0.530664	0.430847	0.67039	0.648405	0.0267519	0.0485393	0.999696	0.999178	0.999633	0.878352	0.999764	0.962394	0.999985	0.958402	0.171361	0.171461	0	0	0	0	0	0	0	0	0	0
ENSG00000118816	CCNI	10983	4	q21.1	77047155	77076309	protein_coding	8.14674	-0.286966	-0.166432	-0.308217	-0.0260995	-0.0151467	-0.0520019	-0.0776244	-0.0759579	-0.0586893	0.0235643	0.0116278	0.132093	0.00674234	0.813933	0.889734	0.632595	0.480318	0.493339	0.448943	0.760828	0.999696	0.999178	0.559693	0.951992	0.999764	0.985288	0.999985	0.933484	0.720579	0.879389	0	0	0	0	0	0	0	0	0	0
ENSG00000170323	FABP4	2167	8	q21.13	81478419	81483236	protein_coding	2.16822	-0.756302	-1.1845	-0.409914	-0.642303	0.0998921	-1.0571	-1.23549	-0.440097	-1.05183	-0.739235	0.0116424	0.000475285	0.131632	0.0946973	0.789494	0.00618197	0.0025084	0.308438	1.25153e-05	0.00152706	0.999696	0.251338	0.999633	0.585631	0.999764	0.283814	0.999985	0.878668	0.000804928	0.0155185	0	0	0	0	0	0	0	0	-1	-1
ENSG00000256223	ZNF10	7556	12	q24.33	133130575	133159465	protein_coding	0.919087	1.60621	0.631555	-0.595823	1.45866	0.366553	-0.355018	-0.234477	1.28747	0.42387	0.641579	0.0117228	0.247748	0.243791	0.0425889	0.508467	0.469351	0.642304	0.0454705	0.297293	0.164945	0.999696	0.999178	0.999633	0.497072	0.999764	0.966573	0.999985	0.678761	0.60141	0.371874	0	0	0	0	0	0	0	0	0	0
ENSG00000231822	SMC3P1		2	q11.2	99102018	99102752	processed_pseudogene	1.42247	-1.10328	0.436829	0.544748	0.338543	-1.04651	0.68657	-0.349088	0.407092	-0.253865	-0.65507	0.011904	0.224347	0.161615	0.409267	0.0228089	0.0989048	0.4508	0.408967	0.367305	0.0361858	0.999696	0.999178	0.999633	0.812216	0.999764	0.841631	0.999985	0.910868	0.662499	0.140981	0	0	0	0	0	0	0	0	0	0
ENSG00000251017			4	q13.3	74085995	74086672	processed_pseudogene	2.76431	-0.723136	-0.054398	-0.161816	-0.19656	0.104549	-0.178079	-0.372055	0.244382	-0.200569	-0.0667697	0.0121329	0.836592	0.546843	0.551399	0.71131	0.489503	0.179054	0.434235	0.288059	0.733962	0.999696	0.999178	0.999633	0.874452	0.999764	0.967067	0.999985	0.916559	0.592936	0.863151	0	0	0	0	0	0	0	0	0	0
ENSG00000216895	RBM33-DT	100506302	7	q36.3	155611231	155645205	lncRNA	1.7509	1.10137	0.436463	-0.137358	0.178169	0.315585	-0.228329	0.305801	-0.271825	0.326605	0.669058	0.0122001	0.243695	0.698244	0.710509	0.342448	0.474271	0.444823	0.517036	0.25698	0.0165713	0.999696	0.999178	0.999633	0.919399	0.999764	0.967067	0.999985	0.938858	0.560948	0.0835776	0	0	0	0	0	0	0	0	0	0
ENSG00000259924			15	q22.31	65771176	65772139	processed_pseudogene	0.774262	-1.61237	0.563389	0.0509704	0.018513	-0.217062	-1.16526	-0.159947	0.153065	0.0979645	0.950427	0.0122679	0.301157	0.914507	0.977016	0.644832	0.0183427	0.73972	0.752729	0.767427	0.0133765	0.999696	0.999178	0.999633	0.993523	0.999764	0.518607	0.999985	0.969979	0.906153	0.0730639	0	0	0	0	0	0	0	0	0	0
ENSG00000137691	CFAP300	85016	11	q22.1	102047437	102084554	protein_coding	2.09668	0.860472	0.133672	0.8179	-0.242592	0.126157	-0.528482	0.0751693	0.07563	0.66054	0.375484	0.0123479	0.63267	0.00322625	0.452229	0.652447	0.0470442	0.772337	0.774315	0.00363887	0.0504603	0.999696	0.999178	0.368515	0.83112	0.999764	0.718393	0.999985	0.972795	0.0492472	0.176284	0	0	0	0	0	0	0	0	1	0
ENSG00000229586	TNPO1P3		17	p11.2	20481330	20483991	processed_pseudogene	1.46043	-0.976245	-0.0859986	0.304289	-0.499002	-0.197631	-0.157444	-0.372355	-0.104677	-0.357897	-0.0510348	0.0124061	0.814077	0.434717	0.267154	0.620289	0.636304	0.400255	0.814027	0.192067	0.844601	0.999696	0.999178	0.999633	0.724895	0.999764	0.985288	0.999985	0.978649	0.487874	0.924877	0	0	0	0	0	0	0	0	0	0
ENSG00000145779	TNFAIP8	25816	5	q23.1	119268692	119399688	protein_coding	3.0284	-0.733459	0.391303	-0.347141	-0.0540359	-0.465355	-0.600254	-0.216606	-0.326651	0.134524	0.802759	0.0124946	0.13696	0.226869	0.875352	0.0854192	0.015514	0.419597	0.234896	0.460184	7.69272e-05	0.999696	0.999178	0.999633	0.967686	0.999764	0.478421	0.999985	0.8471	0.728287	0.00152879	0	0	0	0	0	0	0	0	0	1
ENSG00000138496	PARP9	83666	3	q21.1	122527924	122564577	protein_coding	5.45321	0.819976	0.935145	1.37793	1.28015	-1.86062	-2.46929	-0.371563	-0.560866	2.40791	2.94095	0.0126469	0.00445938	1.04564e-06	1.96029e-05	6.8188e-10	3.86503e-14	0.0756294	0.00880075	2.59821e-17	2.58622e-20	0.999696	0.923038	0.000649114	0.00568003	1.62265e-06	1.1037e-10	0.999985	0.515117	1.85486e-13	3.40347e-17	0	0	1	1	-1	-1	0	0	1	1
ENSG00000117616	RSRP1	57035	1	p36.11	25242249	25338213	protein_coding	4.77328	0.404089	0.17533	0.176976	0.343152	0.433066	0.120481	0.24943	0.234726	0.196934	0.342846	0.012664	0.260616	0.206015	0.0392739	0.00352143	0.378726	0.0825939	0.130546	0.0678333	0.00236188	0.999696	0.999178	0.999633	0.487934	0.497593	0.949689	0.999985	0.805127	0.28825	0.0211827	0	0	0	0	0	0	0	0	0	1
ENSG00000105321	CCDC9	26093	19	q13.32	47255980	47273701	protein_coding	1.0783	1.24017	0.828822	-0.990493	0.232579	0.278991	0.159389	0.479505	0.194112	0.201459	0.608637	0.0127452	0.0591413	0.0309715	0.607662	0.461157	0.672678	0.303887	0.60875	0.538611	0.0445788	0.999696	0.999178	0.975081	0.89094	0.999764	0.987324	0.999985	0.951092	0.778853	0.161958	0	0	0	0	0	0	0	0	0	0
ENSG00000278949			12	q24.33	132865855	132867958	TEC	0.278162	1.72935	-0.115452	-0.00899392	0.612186	0.236446	0.219822	0.408349	1.15916	0.697507	-0.0115748	0.0127957	0.850649	0.987357	0.38904	0.668987	0.684569	0.451153	0.0939841	0.123801	0.980386	0.999696	0.999178	0.999633	0.80008	0.999764	0.988981	0.999985	0.768559	0.393925	0.991216	0	0	0	0	0	0	0	0	0	0
ENSG00000173726	TOMM20	9804	1	q42.3	235109341	235128837	protein_coding	7.60675	-0.220959	-0.102186	-0.142482	-0.0315146	-0.0748003	0.184237	-0.0546841	0.18253	-0.176767	-0.253926	0.0129048	0.233703	0.100627	0.718923	0.385616	0.0345741	0.528348	0.0418321	0.00520557	0.000120095	0.999696	0.999178	0.999633	0.921931	0.999764	0.649143	0.999985	0.674356	0.0617832	0.00221254	0	0	0	0	0	0	0	0	0	-1
ENSG00000120784	ZFP30	22835	19	q13.12	37613749	37692337	protein_coding	1.32551	-0.978068	-0.123519	-0.00149342	0.0820531	0.211712	-0.513318	-0.232073	0.241019	-0.279207	-0.245488	0.0129991	0.699039	0.996532	0.85038	0.5435	0.165627	0.545818	0.573637	0.26347	0.353836	0.999696	0.999178	0.999633	0.961278	0.999764	0.900207	0.999985	0.947687	0.567953	0.586159	0	0	0	0	0	0	0	0	0	0
ENSG00000157796	WDR19	57728	4	p14	39182504	39285810	protein_coding	3.37305	-0.626693	-0.180353	0.0899302	-0.522945	-0.17169	0.164938	0.114152	-0.0757714	0.0654768	-0.0818136	0.0131731	0.415303	0.678698	0.0474107	0.433944	0.417577	0.599349	0.757208	0.671005	0.595564	0.999696	0.999178	0.999633	0.50897	0.999764	0.959472	0.999985	0.970558	0.858028	0.781661	0	0	0	0	0	0	0	0	0	0
ENSG00000106077	ABHD11	83451	7	q11.23	73736094	73738852	protein_coding	4.43523	-0.404829	0.00588746	-0.124165	0.199867	-0.135413	0.271071	0.157785	0.0468791	-0.623071	-0.695472	0.013492	0.968831	0.460959	0.275994	0.434336	0.114801	0.426502	0.828475	6.14016e-06	1.14179e-06	0.999696	0.999178	0.999633	0.728777	0.999764	0.859317	0.999985	0.980424	0.000447292	4.7203e-05	0	0	0	0	0	0	0	0	-1	-1
ENSG00000235863	B3GALT4	8705	6	p21.32	33277123	33284832	protein_coding	0.968478	1.24174	0.354264	-0.358895	0.79678	-0.113626	-0.490868	-0.731968	-0.922207	1.19148	1.25574	0.0135338	0.442657	0.419679	0.138431	0.773993	0.194035	0.0447804	0.0392017	0.000253639	0.000186062	0.999696	0.999178	0.999633	0.630598	0.999764	0.90999	0.999985	0.669463	0.00777138	0.00308548	0	0	0	0	0	0	0	0	1	1
ENSG00000108239	TBC1D12	23232	10	q23.33	94402541	94536332	protein_coding	1.70096	-1.16679	-0.117893	-0.143533	0.33196	0.802816	0.394401	-0.489261	0.0278357	-0.306942	-0.0407776	0.0135424	0.766202	0.748337	0.461324	0.0576575	0.29874	0.29081	0.949555	0.30978	0.886736	0.999696	0.999178	0.999633	0.835038	0.999764	0.93906	0.999985	0.993967	0.6142	0.948351	0	0	0	0	0	0	0	0	0	0
ENSG00000128510	CPA4	51200	7	q32.2	130293134	130324180	protein_coding	3.22203	0.734204	-0.247514	0.0504639	-0.0945811	0.178484	-0.182266	0.355839	0.250797	0.208255	-0.0643805	0.0135538	0.343535	0.837917	0.740622	0.489799	0.471723	0.167041	0.350564	0.286797	0.719406	0.999696	0.999178	0.999633	0.929924	0.999764	0.967067	0.999985	0.887351	0.59166	0.854716	0	0	0	0	0	0	0	0	0	0
ENSG00000171357	LURAP1	541468	1	p34.1	46203334	46221256	protein_coding	1.73489	1.02411	0.213817	-0.00915842	0.382826	-0.269875	-0.154486	0.465829	-0.386831	-0.0372072	0.132924	0.01358	0.579685	0.98155	0.386737	0.514761	0.680591	0.30647	0.420115	0.903751	0.638122	0.999696	0.999178	0.999633	0.798528	0.999764	0.988981	0.999985	0.913532	0.964263	0.808167	0	0	0	0	0	0	0	0	0	0
ENSG00000120820	GLT8D2	83468	12	q23.3	103988987	104064183	protein_coding	3.64606	0.560278	0.0775643	0.0490751	0.351365	0.303909	-0.581773	0.105301	-0.390993	0.506858	1.00088	0.0136223	0.718824	0.808286	0.147133	0.108735	0.00163739	0.5777	0.0542142	0.00107802	4.7311e-09	0.999696	0.999178	0.999633	0.634315	0.999764	0.112941	0.999985	0.705586	0.0220067	4.04495e-07	0	0	0	0	0	0	0	0	1	1
ENSG00000233822	H2BC15	8341	6	p22.1	27838545	27855709	protein_coding	0.478416	-1.49455	-0.431981	-1.20548	0.637834	-1.54406	-0.893634	-0.110904	-0.28139	-0.173412	-0.0167635	0.0136341	0.308734	0.0272216	0.280689	0.00749351	0.0495988	0.837425	0.650334	0.603253	0.962124	0.999696	0.999178	0.964921	0.732665	0.758811	0.730207	0.999985	0.958847	0.820387	0.983214	0	0	0	0	0	0	0	0	0	0
ENSG00000157600	TMEM164	84187	X	q23	110002631	110182734	protein_coding	3.38209	0.700093	-0.211702	0.207658	0.382557	-0.1717	0.467443	0.180326	0.29123	0.249803	0.0525721	0.013703	0.421938	0.398934	0.169039	0.509844	0.0516975	0.485099	0.27511	0.190439	0.774384	0.999696	0.999178	0.999633	0.651075	0.999764	0.737399	0.999985	0.863313	0.485898	0.888258	0	0	0	0	0	0	0	0	0	0
ENSG00000166997	CNPY4	245812	7	q22.1	100119634	100125508	protein_coding	3.90669	0.537333	0.0400166	0.0246389	-0.288911	0.0931456	0.136185	0.467787	-0.143262	0.254348	0.201385	0.0137615	0.844456	0.905878	0.21877	0.623237	0.462286	0.0292126	0.495248	0.0953751	0.154618	0.999696	0.999178	0.999633	0.695338	0.999764	0.964434	0.999985	0.934006	0.345889	0.358325	0	0	0	0	0	0	0	0	0	0
ENSG00000110987	BCL7A	605	12	q24.31	122019422	122062044	protein_coding	2.96611	-0.677917	0.0584204	-0.27677	-0.137489	-0.429736	0.0915071	0.352243	0.772262	-0.481582	-0.716548	0.0138751	0.786232	0.281733	0.633216	0.108123	0.713855	0.239811	0.0154495	0.0125507	0.000363222	0.999696	0.999178	0.999633	0.896096	0.999764	0.989245	0.999985	0.563849	0.108936	0.00504974	0	0	0	0	0	0	0	0	0	-1
ENSG00000224861	YBX1P1		14	q23.3	66012830	66013789	processed_pseudogene	6.82448	-0.40058	-0.22195	-0.0420319	-0.151559	-0.261115	0.0179265	0.113243	-0.190453	-0.161426	-0.0764136	0.0139882	0.159354	0.788203	0.356412	0.101555	0.90767	0.47909	0.247072	0.150392	0.492631	0.999696	0.999178	0.999633	0.782328	0.999764	0.990005	0.999985	0.852112	0.434059	0.703899	0	0	0	0	0	0	0	0	0	0
ENSG00000162426	SLC45A1	50651	1	p36.23	8318114	8344167	protein_coding	0.334073	2.05975	0.635303	0.964332	-0.61682	-0.431698	-0.886604	0.325769	0.416772	1.2917	0.60809	0.0141473	0.483908	0.188998	0.408217	0.534191	0.158739	0.600391	0.580874	0.0239255	0.237018	0.999696	0.999178	0.999633	0.811514	0.999764	0.895822	0.999985	0.948999	0.160379	0.463206	0	0	0	0	0	0	0	0	0	0
ENSG00000197417	SHPK	23729	17	p13.2	3608240	3636250	protein_coding	2.83612	0.829348	0.0804041	0.0604231	-0.142481	-0.0433421	-0.158993	0.0716399	0.529986	0.232393	-0.412899	0.0141509	0.775658	0.839016	0.667162	0.89185	0.586489	0.813798	0.132363	0.310455	0.0594821	0.999696	0.999178	0.999633	0.906592	0.999764	0.980594	0.999985	0.805127	0.615052	0.195778	0	0	0	0	0	0	0	0	0	0
ENSG00000128652	HOXD3	3232	2	q31.1	176136612	176173102	protein_coding	1.20174	-1.05624	-0.392537	-0.242282	-0.138317	-0.261741	-0.327101	0.664243	-0.248852	-0.158507	0.451956	0.0141539	0.306152	0.569661	0.768674	0.503576	0.342356	0.0881199	0.52094	0.563902	0.0840584	0.999696	0.999178	0.999633	0.936151	0.999764	0.943209	0.999985	0.939325	0.796852	0.244757	0	0	0	0	0	0	0	0	0	0
ENSG00000274565			17	q23.2	62626437	62627590	lncRNA	0.42546	1.90088	0.74575	-0.174137	-0.127717	0.321174	0.0222511	-0.328734	-0.754809	0.764574	0.9034	0.0142935	0.295942	0.772952	0.86772	0.610378	0.965477	0.584707	0.29905	0.125668	0.0546219	0.999696	0.999178	0.999633	0.966131	0.999764	0.996699	0.999985	0.872884	0.396058	0.185203	0	0	0	0	0	0	0	0	0	0
ENSG00000159403	C1R	715	12	p13.31	7080214	7092540	protein_coding	2.52303	1.19075	1.3292	1.32853	1.6419	0.156998	-1.45476	0.0951183	-0.903393	1.75081	2.50498	0.0142989	0.00260828	0.00313127	0.00046664	0.640574	2.06112e-05	0.744209	0.00292609	6.11508e-07	4.51341e-12	0.999696	0.716173	0.364453	0.0750098	0.999764	0.00265124	0.999985	0.323866	6.56474e-05	6.50934e-10	0	0	0	0	0	-1	0	0	1	1
ENSG00000224155			7	p11.2	56304678	56305526	processed_pseudogene	1.8839	-0.864565	-0.102437	0.134905	0.560415	-0.164402	0.262531	0.00967836	0.106277	0.0720018	0.0150676	0.0143956	0.769221	0.718412	0.153227	0.630763	0.43445	0.97617	0.785021	0.761983	0.953157	0.999696	0.999178	0.999633	0.637761	0.999764	0.962887	0.999985	0.975173	0.903299	0.979314	0	0	0	0	0	0	0	0	0	0
ENSG00000281398	SNHG4	724102	5	q31.2	139274102	139284899	lncRNA	3.92775	-0.524182	-0.196019	-0.457343	0.248127	-0.00271568	0.0311361	-0.0365995	0.327299	-0.149962	-0.220287	0.0144063	0.294883	0.026008	0.270225	0.989052	0.870303	0.855723	0.147435	0.279961	0.129564	0.999696	0.999178	0.964921	0.726925	0.999764	0.990005	0.999985	0.81183	0.584484	0.321557	0	0	0	0	0	0	0	0	0	0
ENSG00000011275	RNF216	54476	7	p22.1	5620047	5781696	protein_coding	5.49495	-0.299614	0.0931112	-0.0292814	-0.0126513	0.053976	-0.0242947	-0.074267	-0.190463	-0.0717255	0.118098	0.0144293	0.415454	0.799912	0.921068	0.640089	0.826207	0.533862	0.132341	0.384761	0.155006	0.999696	0.999178	0.999633	0.980585	0.999764	0.990005	0.999985	0.805127	0.675317	0.358699	0	0	0	0	0	0	0	0	0	0
ENSG00000137509	PRCP	5547	11	q14.1	82822936	82970584	protein_coding	4.5146	0.424505	-0.110953	0.354683	0.395615	0.347804	-0.0183038	0.138975	-0.0704477	0.167895	0.190731	0.014533	0.463263	0.0212435	0.0220715	0.0290203	0.895982	0.377959	0.669591	0.151554	0.0808229	0.999696	0.999178	0.92552	0.433957	0.999764	0.990005	0.999985	0.963427	0.435478	0.239317	0	0	0	0	0	0	0	0	0	0
ENSG00000136856	SLC2A8	29988	9	q33.3	127397138	127408424	protein_coding	1.66988	1.02462	0.0672176	0.330459	0.251997	0.183626	0.0774246	0.236522	0.551812	0.349803	-0.190393	0.0145776	0.861607	0.469686	0.565619	0.652734	0.846949	0.567292	0.200608	0.273139	0.515685	0.999696	0.999178	0.999633	0.878352	0.999764	0.990005	0.999985	0.842414	0.578483	0.721929	0	0	0	0	0	0	0	0	0	0
ENSG00000173638	SLC19A1	6573	21	q22.3	45493572	45573365	protein_coding	4.40914	0.501328	-0.072049	-0.0879148	-0.0372494	0.0721239	0.410531	-0.162856	0.141216	0.0487232	-0.427822	0.0146989	0.708183	0.669593	0.858238	0.718501	0.0374953	0.446433	0.533019	0.738649	0.00396905	0.999696	0.999178	0.999633	0.963257	0.999764	0.668986	0.999985	0.940581	0.892002	0.0304514	0	0	0	0	0	0	0	0	0	-1
ENSG00000103024	NME3	4832	16	p13.3	1770320	1771561	protein_coding	5.39044	0.316149	-0.0652317	0.209953	0.00343255	0.0508732	-0.31814	0.125866	-0.188777	0.209752	0.30575	0.0147552	0.587728	0.0795955	0.979511	0.670169	0.00704689	0.296888	0.141548	0.0188372	0.000667479	0.999696	0.999178	0.999633	0.994274	0.999764	0.311996	0.999985	0.808767	0.139212	0.00815249	0	0	0	0	0	0	0	0	0	1
ENSG00000111331	OAS3	4940	12	q24.13	112938051	112976460	protein_coding	4.83575	1.19479	1.23819	1.68913	2.23014	-1.9236	-2.65138	-0.26961	-0.430117	2.51018	3.49282	0.0148013	0.00861827	1.01552e-05	8.06574e-07	1.07633e-06	3.09453e-11	0.312435	0.0989721	2.54147e-12	6.78083e-17	0.999696	0.999178	0.00391881	0.000460651	0.000495737	1.29952e-08	0.999985	0.773766	8.85052e-10	2.05993e-14	0	0	1	1	-1	-1	0	0	1	1
ENSG00000154556	SORBS2	8470	4	q35.1	185585444	185956652	protein_coding	2.23964	1.08391	0.219117	0.489579	0.250225	0.748185	0.49837	0.0879553	-0.0514142	0.122545	-0.35475	0.014916	0.528321	0.16	0.56183	0.0545401	0.205191	0.822718	0.911614	0.683145	0.216551	0.999696	0.999178	0.999633	0.8775	0.999764	0.914266	0.999985	0.988988	0.864252	0.4377	0	0	0	0	0	0	0	0	0	0
ENSG00000078687	TNRC6C	57690	17	q25.3	77958703	78108822	protein_coding	3.09974	-0.783554	0.319468	0.267064	0.124405	-0.108403	0.568141	-0.0841692	0.307987	0.0290422	-0.251342	0.0149871	0.27763	0.369211	0.684056	0.705681	0.0621539	0.778984	0.314144	0.887484	0.245074	0.999696	0.999178	0.999633	0.911553	0.999764	0.75447	0.999985	0.878668	0.957839	0.472708	0	0	0	0	0	0	0	0	0	0
ENSG00000231663	COA6-AS1		1	q42.2	234372807	234373664	lncRNA	0.917598	-1.19349	-0.0324005	-0.268079	0.93573	-0.242492	0.241581	0.751752	0.405129	0.0438766	0.422687	0.0150639	0.938707	0.545668	0.120299	0.522168	0.553865	0.0777512	0.384033	0.881047	0.220688	0.999696	0.999178	0.999633	0.613656	0.999764	0.978616	0.999985	0.90025	0.955025	0.443176	0	0	0	0	0	0	0	0	0	0
ENSG00000077235	GTF3C1	2975	16	p12.1	27459555	27549913	protein_coding	5.01824	0.376647	0.214256	0.141736	0.100962	0.15365	0.0463887	0.000918412	0.098639	0.0226093	0.013728	0.0153584	0.142984	0.3358	0.526695	0.298964	0.73992	0.995298	0.537966	0.834416	0.896085	0.999696	0.999178	0.999633	0.862715	0.999764	0.990005	0.999985	0.940686	0.935662	0.951623	0	0	0	0	0	0	0	0	0	0
ENSG00000146085	MMUT	4594	6	p12.3	49430360	49463253	protein_coding	4.80518	-0.357387	0.0648913	0.12033	0.00769541	0.00422503	-0.118458	0.0363562	-0.0907407	0.103451	0.123851	0.0154	0.632296	0.389148	0.960358	0.975061	0.362906	0.791121	0.545675	0.290448	0.20694	0.999696	0.999178	0.999633	0.98791	0.999764	0.947061	0.999985	0.942781	0.595067	0.425358	0	0	0	0	0	0	0	0	0	0
ENSG00000006652	IFRD1	3475	7	q31.1	112422887	112481017	protein_coding	4.91882	-0.400635	-0.293013	-0.156208	-0.266695	-0.356205	-0.0763357	0.00455414	-0.285813	-0.251389	-0.172489	0.0154522	0.0622095	0.318256	0.138404	0.030303	0.619061	0.978921	0.118865	0.0292333	0.125839	0.999696	0.999178	0.999633	0.630598	0.999764	0.983931	0.999985	0.798815	0.180823	0.31638	0	0	0	0	0	0	0	0	0	0
ENSG00000177853	ZNF518A	9849	10	q24.1	96129715	96205288	protein_coding	4.31788	0.425251	0.303009	0.368607	0.358535	-0.283609	0.232778	0.0904695	0.232236	0.255536	-0.128246	0.0156967	0.058333	0.0268283	0.0505144	0.0895078	0.157773	0.596339	0.199056	0.03853	0.291417	0.999696	0.999178	0.964921	0.51586	0.999764	0.895822	0.999985	0.841763	0.210385	0.522749	0	0	0	0	0	0	0	0	0	0
ENSG00000118690	ARMC2	84071	6	q21	108848416	108974476	protein_coding	1.73666	0.845433	-0.0986738	-0.21672	-0.38759	0.245428	-0.0128791	-0.360606	-0.00129011	0.0544524	-0.0207975	0.0157178	0.767283	0.518877	0.321252	0.48689	0.966752	0.312272	0.997207	0.827337	0.928833	0.999696	0.999178	0.999633	0.760367	0.999764	0.996699	0.999985	0.999821	0.932043	0.967738	0	0	0	0	0	0	0	0	0	0
ENSG00000287839			1	q22	155626755	155637604	lncRNA	0.274212	1.57058	-0.174432	1.45623	0.537118	0.748368	-0.291039	0.402663	0.348767	1.00549	-0.0793619	0.0157452	0.751414	0.0345237	0.414353	0.183987	0.613707	0.482161	0.588365	0.0441598	0.850336	0.999696	0.999178	0.979755	0.813774	0.999764	0.982917	0.999985	0.948999	0.226072	0.928928	0	0	0	0	0	0	0	0	0	0
ENSG00000244363	RPL7P23		5	q13.3	77582376	77583122	processed_pseudogene	4.3496	-0.420523	-0.114392	-0.141667	-0.139272	0.124239	0.0162296	-0.0244155	-0.104231	-0.32764	-0.139066	0.0157696	0.490318	0.413791	0.479196	0.473919	0.921061	0.894732	0.595447	0.00979382	0.259162	0.999696	0.999178	0.999633	0.843565	0.999764	0.99099	0.999985	0.949068	0.0924549	0.489007	0	0	0	0	0	0	0	0	0	0
ENSG00000177917	ARL6IP6	151188	2	q23.3	152717647	152762396	protein_coding	5.29477	0.360565	-0.0459145	0.0957264	0.169516	-0.0751934	0.30795	-0.0295022	-0.0810392	0.0712269	0.0414271	0.015793	0.750813	0.495976	0.287756	0.599107	0.0318058	0.841342	0.599464	0.488653	0.690132	0.999696	0.999178	0.999633	0.735338	0.999764	0.634101	0.999985	0.949298	0.748038	0.836421	0	0	0	0	0	0	0	0	0	0
ENSG00000089050	RBBP9	10741	20	p11.23	18486540	18497225	protein_coding	3.42741	-0.495168	0.133447	-0.0262194	0.0216326	0.199687	0.259653	-0.0835003	0.0763087	-0.168648	-0.31245	0.016026	0.452599	0.898194	0.925674	0.3141	0.174188	0.690629	0.744656	0.237406	0.0342318	0.999696	0.999178	0.999633	0.980982	0.999764	0.902323	0.999985	0.969979	0.540442	0.135504	0	0	0	0	0	0	0	0	0	0
ENSG00000161618	ALDH16A1	126133	19	q13.33	49453225	49471050	protein_coding	2.30003	0.7526	-0.809804	0.361139	-0.500533	0.32381	0.129751	0.25481	-0.75513	0.559987	0.0126172	0.0161353	0.00614513	0.261148	0.142281	0.222776	0.589477	0.371223	0.0266115	0.0139906	0.945414	0.999696	0.926471	0.999633	0.631326	0.999764	0.98095	0.999985	0.63116	0.115685	0.976109	0	0	0	0	0	0	0	0	0	0
ENSG00000144339	TMEFF2	23671	2	q32.3	191949043	192194933	protein_coding	3.26045	0.508784	-0.140312	0.147911	0.0632791	-0.0175031	0.178372	0.28281	-0.0448259	-0.317296	-0.310099	0.0163769	0.480938	0.476647	0.796269	0.938703	0.396024	0.239706	0.859278	0.0534155	0.0494013	0.999696	0.999178	0.999633	0.9453	0.999764	0.954307	0.999985	0.98404	0.252906	0.173518	0	0	0	0	0	0	0	0	0	0
ENSG00000138411	HECW2	57520	2	q32.3	196189099	196593684	protein_coding	1.5098	-1.54929	0.113273	0.142827	0.359018	0.23713	0.288978	0.0980705	0.0726723	-0.362668	0.0244723	0.0164447	0.79751	0.750153	0.535221	0.631786	0.531554	0.853367	0.889266	0.30776	0.944837	0.999696	0.999178	0.999633	0.866328	0.999764	0.972551	0.999985	0.986323	0.612419	0.97598	0	0	0	0	0	0	0	0	0	0
ENSG00000073910	FRY	10129	13	q13.1	31846713	32299125	protein_coding	1.71719	0.934633	1.21271	0.0770258	0.0445925	0.128115	0.129053	0.0148913	-0.0893847	0.865976	1.04982	0.0165428	0.00299802	0.829756	0.916705	0.659796	0.675761	0.9616	0.776579	0.0010215	0.000206447	0.999696	0.789888	0.999633	0.97958	0.999764	0.988374	0.999985	0.97328	0.0212299	0.00333823	0	0	0	0	0	0	0	0	1	1
ENSG00000153832	FBXO36	130888	2	q36.3	229922302	230013119	protein_coding	2.75456	0.66949	0.226209	0.0789462	0.217755	0.0980254	-0.140928	0.251346	0.300607	0.295091	0.492534	0.0165769	0.394451	0.762821	0.524358	0.695731	0.554901	0.331732	0.274503	0.124901	0.0146392	0.999696	0.999178	0.999633	0.861393	0.999764	0.9791	0.999985	0.863293	0.395147	0.0771854	0	0	0	0	0	0	0	0	0	0
ENSG00000164088	PPM1M	132160	3	p21.2	52245759	52250599	protein_coding	1.79253	1.12379	-0.00780963	0.108328	-0.191529	-0.309719	-0.06835	-0.769685	0.00880763	1.11321	0.437705	0.0165797	0.984982	0.787667	0.666153	0.377878	0.838732	0.043287	0.982034	0.000282028	0.105018	0.999696	0.999178	0.999633	0.906366	0.999764	0.990005	0.999985	0.998225	0.00838915	0.282908	0	0	0	0	0	0	0	0	1	0
ENSG00000240388			5	q14.3	91354478	91354934	processed_pseudogene	2.74973	-0.757928	-0.357906	-0.187477	-0.234579	-0.06595	-0.276501	-0.226403	-0.143145	0.0704479	0.151289	0.016675	0.208418	0.521438	0.505118	0.811534	0.316217	0.431341	0.629785	0.719136	0.444895	0.999696	0.999178	0.999633	0.854308	0.999764	0.94071	0.999985	0.953469	0.884134	0.664041	0	0	0	0	0	0	0	0	0	0
ENSG00000138642	HERC6	55008	4	q22.1	88378739	88443097	protein_coding	4.11203	1.26353	1.31899	1.55774	2.11389	-1.56948	-2.42893	-0.272861	-0.274057	2.69281	3.50172	0.016773	0.00595352	5.73704e-06	1.64103e-06	3.70057e-06	1.10326e-11	0.238614	0.233571	1.91958e-13	3.06955e-17	0.999696	0.926471	0.00248223	0.000759828	0.00132092	5.83419e-09	0.999985	0.8471	1.01822e-10	1.09567e-14	0	0	1	1	-1	-1	0	0	1	1
ENSG00000214846			4	p15.32	15730962	15731627	processed_pseudogene	4.29893	-0.580401	-0.156141	0.0332914	-0.433263	0.033736	-0.19461	-0.0937204	-0.468475	-0.0399675	-0.1489	0.0172874	0.456552	0.875975	0.0898895	0.875113	0.349437	0.677283	0.0781033	0.794931	0.330085	0.999696	0.999178	0.999633	0.581935	0.999764	0.944268	0.999985	0.756274	0.918435	0.563354	0	0	0	0	0	0	0	0	0	0
ENSG00000266066	POLRMTP1		17	q23.2	62136972	62140639	processed_pseudogene	2.9038	0.642488	0.125567	0.590778	0.309837	-0.418161	0.151941	0.238595	0.150579	0.338147	-0.0647511	0.0173115	0.582291	0.0260753	0.262989	0.105366	0.502009	0.374754	0.590422	0.081622	0.714254	0.999696	0.999178	0.964921	0.722802	0.999764	0.969361	0.999985	0.948999	0.31885	0.851902	0	0	0	0	0	0	0	0	0	0
ENSG00000250332	PTPN11P4		5	p14.2	23303565	23305143	processed_pseudogene	2.19511	-1.10948	0.235308	-0.0557297	0.144252	-0.221113	0.319875	0.649512	-0.606004	-0.35104	-0.0721354	0.0173183	0.510997	0.884781	0.765437	0.543251	0.429634	0.159215	0.199596	0.224242	0.803696	0.999696	0.999178	0.999633	0.935305	0.999764	0.962386	0.999985	0.841859	0.525464	0.903788	0	0	0	0	0	0	0	0	0	0
ENSG00000197530	MIB2	142678	1	p36.33	1615454	1630605	protein_coding	1.34587	-1.27697	-0.197423	0.411645	-0.194448	0.335362	-0.660568	0.590332	0.154872	0.255012	0.588618	0.0173902	0.665994	0.367499	0.6826	0.383419	0.0680176	0.154258	0.697973	0.411838	0.0378706	0.999696	0.999178	0.999633	0.91088	0.999764	0.766459	0.999985	0.967634	0.694925	0.145166	0	0	0	0	0	0	0	0	0	0
ENSG00000103494	RPGRIP1L	23322	16	q12.2	53598153	53703938	protein_coding	4.55524	0.401195	0.177167	0.0249659	-0.0681304	-0.0321033	0.249866	0.151911	0.0480709	0.232908	0.133734	0.0174568	0.263431	0.877282	0.712175	0.837595	0.0916852	0.341704	0.779008	0.0479358	0.243877	0.999696	0.999178	0.999633	0.919852	0.999764	0.827075	0.999985	0.973539	0.237483	0.471187	0	0	0	0	0	0	0	0	0	0
ENSG00000120093	HOXB3	3213	17	q21.32	48548870	48604912	protein_coding	2.13648	0.975349	0.0537805	0.226856	0.307889	-0.142868	-0.380567	-0.223935	0.0818924	0.746227	0.574377	0.0175557	0.876665	0.502983	0.409331	0.646974	0.223772	0.516201	0.792396	0.00547592	0.0154761	0.999696	0.999178	0.999633	0.812216	0.999764	0.922636	0.999985	0.976055	0.0635135	0.0798583	0	0	0	0	0	0	0	0	0	0
ENSG00000275464		102724159	21	p12	5130871	5154658	artifact	4.47364	0.478476	-0.0349805	0.0829635	-0.0779203	-0.153336	0.171466	0.0357177	0.349309	-0.0932996	-0.509364	0.0175562	0.850342	0.67662	0.701394	0.455232	0.38409	0.870442	0.10675	0.525949	0.000553903	0.999696	0.999178	0.999633	0.917426	0.999764	0.949706	0.999985	0.781509	0.771154	0.00706758	0	0	0	0	0	0	0	0	0	-1
ENSG00000078399	HOXA9	3205	7	p15.2	27162438	27175180	protein_coding	2.18309	0.663732	-0.586143	-0.593181	-0.248085	0.486076	-0.632458	-0.245316	-0.60437	-0.603465	-0.19422	0.0176139	0.0350224	0.02934	0.431966	0.143561	0.0251142	0.429357	0.0860835	0.00633393	0.303758	0.999696	0.999178	0.964921	0.820305	0.999764	0.586876	0.999985	0.767662	0.0699584	0.535968	0	0	0	0	0	0	0	0	0	0
ENSG00000203993	ARRDC1-AS1	85026	9	q34.3	137615326	137618906	lncRNA	3.55915	0.479089	-0.215651	0.0436466	0.110738	0.226475	-0.29359	-0.0431289	0.339787	0.137081	-0.0878151	0.0176373	0.264167	0.813811	0.587207	0.21631	0.100271	0.826033	0.114924	0.321568	0.51459	0.999696	0.999178	0.999633	0.885677	0.999764	0.843632	0.999985	0.796198	0.625098	0.721387	0	0	0	0	0	0	0	0	0	0
ENSG00000100650	SRSF5	6430	14	q24.1	69726900	69772005	protein_coding	6.36584	-0.330086	0.0597282	-0.123636	-0.00834223	-0.153539	-0.0149619	-0.013238	0.114251	-0.0312425	-0.0652541	0.0176443	0.648813	0.353958	0.953013	0.249048	0.90819	0.921758	0.420702	0.739144	0.493885	0.999696	0.999178	0.999633	0.985581	0.999764	0.990005	0.999985	0.913532	0.892096	0.704465	0	0	0	0	0	0	0	0	0	0
ENSG00000125384	PTGER2	5732	14	q22.1	52314305	52328598	protein_coding	2.63651	0.594673	0.622031	0.235153	0.222097	0.408728	-0.361644	0.112587	-0.0646896	-0.13339	0.0359956	0.01778	0.0116105	0.321555	0.45655	0.103926	0.150315	0.676087	0.835376	0.471352	0.849679	0.999696	0.999178	0.999633	0.832473	0.999764	0.892066	0.999985	0.98047	0.735435	0.928567	0	0	0	0	0	0	0	0	0	0
ENSG00000196104	SPOCK3	50859	4	q32.3	166733384	167234796	protein_coding	3.39854	0.593001	0.473016	0.299413	-0.0568016	0.505296	-0.160524	0.561912	-0.149087	-0.053358	0.422948	0.0178991	0.0550238	0.19152	0.836709	0.0356034	0.471984	0.0240031	0.544841	0.765004	0.0153406	0.999696	0.999178	0.999633	0.957942	0.999764	0.967067	0.999985	0.942781	0.905023	0.0795041	0	0	0	0	0	0	0	0	0	0
ENSG00000179222	MAGED1	9500	X	p11.22	51803007	51902354	protein_coding	7.51504	0.318802	0.112182	0.172238	0.24073	0.131002	-0.109955	0.0566108	-0.194091	0.131259	0.289203	0.0179231	0.389085	0.187748	0.0728733	0.316144	0.394008	0.663614	0.142387	0.159211	0.00268947	0.999696	0.999178	0.999633	0.565174	0.999764	0.954146	0.999985	0.808767	0.446165	0.0232166	0	0	0	0	0	0	0	0	0	1
ENSG00000090520	DNAJB11	51726	3	q27.3	186567403	186585800	protein_coding	6.08422	0.320473	0.0742043	0.123433	0.0497793	-0.118305	-0.00115987	-0.135123	-0.0936772	0.263726	0.216114	0.0182137	0.56151	0.338277	0.717036	0.353328	0.992483	0.305579	0.484724	0.00585739	0.0208263	0.999696	0.999178	0.999633	0.92112	0.999764	0.998919	0.999985	0.932155	0.0663218	0.0975264	0	0	0	0	0	0	0	0	0	0
ENSG00000105738	SIPA1L3	23094	19	q13.13	37907208	38208369	protein_coding	3.27482	-0.540812	-0.133541	0.0507929	0.137141	0.183201	0.119439	0.233798	0.336181	-0.540242	-0.414945	0.0182216	0.504414	0.803673	0.535158	0.413436	0.552789	0.338182	0.169946	0.00127735	0.00778569	0.999696	0.999178	0.999633	0.866324	0.999764	0.978616	0.999985	0.830952	0.0243499	0.0496678	0	0	0	0	0	0	0	0	-1	-1
ENSG00000204941	PSG5	5673	19	q13.31	43166256	43186536	protein_coding	3.12989	-0.57465	-0.423749	-0.603844	-0.333661	-0.623569	0.468924	-0.210473	-0.774047	-1.11114	-1.15486	0.0182349	0.0658498	0.0205091	0.26479	0.0407703	0.112402	0.550376	0.0573118	5.31858e-07	4.38927e-07	0.999696	0.999178	0.913625	0.724525	0.999764	0.859317	0.999985	0.714786	5.9327e-05	2.07825e-05	0	0	0	0	0	0	0	0	-1	-1
ENSG00000177830	CHID1	66005	11	p15.5	867859	915058	protein_coding	5.23332	0.322845	0.153267	-0.0852834	-0.0766583	0.000976867	0.165744	0.00347079	0.0256531	0.0580406	-0.0634376	0.0184968	0.231227	0.503585	0.591196	0.994025	0.189415	0.978936	0.854481	0.533129	0.49431	0.999696	0.999178	0.999633	0.886516	0.999764	0.90999	0.999985	0.983559	0.775392	0.704951	0	0	0	0	0	0	0	0	0	0
ENSG00000137959	IFI44L	10964	1	p31.1	78619902	78646145	protein_coding	5.62	1.44758	1.35347	2.21643	2.81692	-2.81932	-3.3878	-0.31028	-0.505203	3.74256	4.67648	0.0185278	0.0201479	4.42707e-07	2.16822e-07	2.11648e-09	6.71044e-13	0.29723	0.0919482	1.69198e-15	2.78142e-18	0.999696	0.999178	0.000287317	0.000147418	3.77739e-06	6.38744e-10	0.999985	0.767662	2.4158e-12	1.41833e-15	0	0	1	1	-1	-1	0	0	1	1
ENSG00000248180	GAPDHP60		4	q22.1	87207092	87208086	processed_pseudogene	3.25203	-0.565128	-0.500309	0.049336	-0.454718	0.434733	-0.0581452	0.207517	-0.301288	-0.642072	-0.35706	0.0185863	0.0254621	0.825577	0.0898756	0.0773889	0.790819	0.440488	0.278711	0.000539647	0.0281052	0.999696	0.999178	0.999633	0.581935	0.999764	0.990005	0.999985	0.864869	0.0139081	0.119404	0	0	0	0	0	0	0	0	-1	0
ENSG00000232199	RPL3P8		7	q31.1	109998434	109999624	processed_pseudogene	0.902979	-1.21702	0.337728	0.263797	0.740169	-0.932156	0.19851	0.729803	-0.493334	-0.487801	0.651293	0.0186466	0.467995	0.565687	0.162247	0.0388467	0.617004	0.243303	0.322659	0.174809	0.0536232	0.999696	0.999178	0.999633	0.641901	0.999764	0.983931	0.999985	0.879089	0.466877	0.183517	0	0	0	0	0	0	0	0	0	0
ENSG00000213383	PP1P		3	p24.3	17871729	17872598	processed_pseudogene	2.93884	-0.602415	-0.261201	0.244834	-0.205941	-0.061062	-0.158736	-0.0206282	-0.0279168	-0.387947	-0.194568	0.0190404	0.249757	0.307127	0.479831	0.816002	0.492002	0.938481	0.92062	0.0326638	0.257111	0.999696	0.999178	0.999633	0.843827	0.999764	0.967067	0.999985	0.989444	0.192398	0.486681	0	0	0	0	0	0	0	0	0	0
ENSG00000215417	MIR17HG	407975	13	q31.3	91347686	91397592	lncRNA	2.78651	0.777836	0.852244	0.72873	1.17125	0.704765	1.00012	0.105443	0.937344	0.0934415	-0.03461	0.0191949	0.0114046	0.0239233	0.00173305	0.0373533	0.00451791	0.741491	0.00810587	0.703225	0.89552	0.999696	0.999178	0.964921	0.179308	0.999764	0.23457	0.999985	0.505061	0.876488	0.951505	0	0	0	0	0	0	0	0	0	0
ENSG00000171476	HOPX	84525	4	q12	56647989	56681877	protein_coding	3.85902	0.684638	0.103729	0.331227	0.261374	-0.00419552	-0.0485678	0.0589592	-0.466312	0.889724	0.60825	0.0192376	0.691511	0.23741	0.407792	0.986243	0.830602	0.801482	0.0972123	2.42112e-05	0.00172151	0.999696	0.999178	0.999633	0.811359	0.999764	0.990005	0.999985	0.77222	0.00131942	0.0168933	0	0	0	0	0	0	0	0	1	1
ENSG00000011465	DCN	1634	12	q21.33	91140484	91183217	protein_coding	5.08975	0.643886	0.394343	0.793224	0.660872	0.185775	-0.454655	0.337813	-0.363061	0.620077	0.869312	0.0192846	0.109894	0.00253304	0.0235334	0.447482	0.0465203	0.154574	0.155637	0.00150129	9.20769e-06	0.999696	0.999178	0.317441	0.445265	0.999764	0.716753	0.999985	0.816449	0.0271678	0.000272618	0	0	0	0	0	0	0	0	1	1
ENSG00000092978	GPATCH2	55105	1	q41	217426992	217631090	protein_coding	4.68707	0.381467	0.149925	0.0817416	-0.24011	0.00426332	0.0704669	0.0523006	-0.0544922	0.151662	0.116184	0.0197117	0.312685	0.583136	0.189718	0.977376	0.621391	0.736724	0.741889	0.173433	0.287717	0.999696	0.999178	0.999633	0.67278	0.999764	0.983931	0.999985	0.969979	0.465691	0.518885	0	0	0	0	0	0	0	0	0	0
ENSG00000196569	LAMA2	3908	6	q22.33	128883138	129516566	protein_coding	1.17267	1.19456	0.0727893	0.288841	0.395006	0.0139766	0.202076	-0.297388	0.260094	0.185563	0.255868	0.0200634	0.875463	0.515441	0.459186	0.977505	0.63044	0.567219	0.579235	0.606724	0.442983	0.999696	0.999178	0.999633	0.833737	0.999764	0.985288	0.999985	0.948437	0.823059	0.662572	0	0	0	0	0	0	0	0	0	0
ENSG00000180673	EXOC5P1		4	q13.1	62816826	62818794	processed_pseudogene	1.07419	-1.27314	-0.121855	-0.0909872	0.474612	0.528531	0.141222	-0.815809	-0.187373	0.266696	0.405789	0.0202422	0.82762	0.85118	0.375782	0.184802	0.741799	0.0862704	0.730999	0.388595	0.258193	0.999696	0.999178	0.999633	0.793647	0.999764	0.990005	0.999985	0.969592	0.677661	0.487952	0	0	0	0	0	0	0	0	0	0
ENSG00000253541	SEPTIN10P1		8	q12.1	56476826	56477987	processed_pseudogene	1.85697	-1.33086	-0.3299	-0.397376	-0.716639	0.677938	-0.0479379	0.0571833	-0.21043	-0.285881	0.231176	0.0202889	0.4953	0.332544	0.142053	0.0927579	0.891164	0.896514	0.649896	0.339602	0.416128	0.999696	0.999178	0.999633	0.631326	0.999764	0.990005	0.999985	0.958781	0.641303	0.639987	0	0	0	0	0	0	0	0	0	0
ENSG00000134769	DTNA	1837	18	q12.1	34493291	34891844	protein_coding	1.43883	-1.03018	-0.325118	0.288173	-0.525798	-0.274325	0.588014	-0.269533	-0.739308	-0.365984	-0.539126	0.0205509	0.423427	0.440799	0.243077	0.541992	0.153358	0.538097	0.163257	0.201005	0.0663392	0.999696	0.999178	0.999633	0.708685	0.999764	0.895822	0.999985	0.823218	0.497817	0.209585	0	0	0	0	0	0	0	0	0	0
ENSG00000066136	NFYC	4802	1	p34.2	40691648	40771603	protein_coding	4.98636	-0.320846	-0.0768793	0.0414579	-0.0124466	-0.0419663	0.0749805	-0.0338313	-0.0944128	-0.209954	-0.252615	0.0205709	0.545078	0.746064	0.929941	0.752662	0.561741	0.80734	0.523663	0.028801	0.00894223	0.999696	0.999178	0.999633	0.981301	0.999764	0.979968	0.999985	0.939325	0.179103	0.0547736	0	0	0	0	0	0	0	0	0	0
ENSG00000124659	TBCC	6903	6	p21.1	42744498	42746103	protein_coding	5.07499	0.384496	0.13766	0.301424	0.0805656	0.00624889	-0.0210935	0.091107	-0.334103	-0.147528	-0.116619	0.0206475	0.36883	0.0561634	0.656153	0.970598	0.895399	0.588139	0.0733894	0.214607	0.315412	0.999696	0.999178	0.999633	0.903948	0.999764	0.990005	0.999985	0.742917	0.514898	0.548609	0	0	0	0	0	0	0	0	0	0
ENSG00000219201			1	p31.1	77810861	77811781	processed_pseudogene	1.2584	-1.09989	0.11302	-1.0251	0.382393	-0.883971	0.413748	0.0451498	-0.485198	-0.280059	0.257724	0.0209701	0.800327	0.0276524	0.356003	0.0574532	0.231573	0.92076	0.315023	0.331123	0.377257	0.999696	0.999178	0.964921	0.782242	0.999764	0.924276	0.999985	0.878668	0.63443	0.608297	0	0	0	0	0	0	0	0	0	0
ENSG00000089876	DHX32	55760	10	q26.2	125836337	125896436	protein_coding	3.31887	0.717954	0.0989319	0.295192	0.364145	0.385512	0.488063	-0.0748201	0.157444	0.369378	-0.0174053	0.0212432	0.737642	0.312187	0.2144	0.153485	0.0767474	0.80106	0.597996	0.0893325	0.932121	0.999696	0.999178	0.999633	0.693195	0.999764	0.783111	0.999985	0.949132	0.334073	0.969406	0	0	0	0	0	0	0	0	0	0
ENSG00000013523	ANGEL1	23357	14	q24.3	76786009	76826246	protein_coding	1.92268	0.961961	-0.381952	0.0942648	0.394063	-0.19886	-0.554571	0.11565	-0.336264	0.612509	0.603576	0.0212469	0.383058	0.833964	0.360335	0.617615	0.127901	0.756668	0.404371	0.043758	0.0265955	0.999696	0.999178	0.999633	0.78442	0.999764	0.867311	0.999985	0.907869	0.224983	0.114921	0	0	0	0	0	0	0	0	0	0
ENSG00000264391	RN7SL208P		5	q13.3	76836900	76837195	misc_RNA	0.884641	-1.32795	-0.444402	0.106649	0.0769921	0.728481	-0.135066	-0.174693	-0.12661	0.17422	0.531086	0.0212893	0.382235	0.838016	0.906276	0.158244	0.778881	0.661118	0.778396	0.614469	0.13535	0.999696	0.999178	0.999633	0.976638	0.999764	0.990005	0.999985	0.973539	0.826976	0.330855	0	0	0	0	0	0	0	0	0	0
ENSG00000105327	BBC3	27113	19	q13.32	47220822	47232766	protein_coding	1.20528	-1.50337	-0.832076	-0.0745748	-0.396124	-0.548925	-0.232813	-0.36256	-0.419732	1.25284	0.989885	0.0214186	0.108094	0.89993	0.490546	0.190184	0.540348	0.358192	0.257537	0.000363216	0.00140359	0.999696	0.999178	0.999633	0.847842	0.999764	0.973021	0.999985	0.859135	0.0102288	0.0146174	0	0	0	0	0	0	0	0	1	1
ENSG00000011243	AKAP8L	26993	19	p13.12	15380050	15419141	protein_coding	3.74472	-0.683513	-0.0736574	0.416522	-0.297207	0.00748972	0.227536	0.206171	-0.205377	0.247589	0.282206	0.0214967	0.770948	0.0918642	0.307317	0.975062	0.296782	0.391985	0.43041	0.165191	0.103058	0.999696	0.999178	0.999633	0.751842	0.999764	0.93863	0.999985	0.916061	0.454691	0.279899	0	0	0	0	0	0	0	0	0	0
ENSG00000127980	PEX1	5189	7	q21.2	92487020	92528520	protein_coding	3.27046	-0.500978	-0.0393044	0.0276484	0.460884	0.131188	-0.0142151	0.0865881	0.0863615	-0.000129529	0.0956914	0.0215481	0.842921	0.892528	0.0433267	0.504995	0.940402	0.664216	0.694208	0.999272	0.511077	0.999696	0.999178	0.999633	0.500999	0.999764	0.991822	0.999985	0.966707	0.999629	0.71879	0	0	0	0	0	0	0	0	0	0
ENSG00000163596	ICA1L	130026	2	q33.2	202773150	202871766	protein_coding	2.08798	0.671587	0.284705	0.335004	0.222608	0.0272393	-0.0988177	0.138763	0.253725	0.079622	0.593309	0.0216367	0.319162	0.248635	0.562042	0.924761	0.692372	0.648815	0.381297	0.711343	0.00778864	0.999696	0.999178	0.999633	0.8775	0.999764	0.988981	0.999985	0.899883	0.879736	0.0496678	0	0	0	0	0	0	0	0	0	1
ENSG00000182173	TSEN54	283989	17	q25.1	75515944	75524735	protein_coding	3.78952	0.485055	0.115208	-0.0230932	-0.000910543	0.160195	0.28912	0.0980449	0.209861	0.0227326	-0.388253	0.0216756	0.547197	0.910548	0.996648	0.426999	0.140345	0.650845	0.381273	0.879776	0.0105687	0.999696	0.999178	0.999633	0.999275	0.999764	0.884794	0.999985	0.899883	0.954735	0.0621245	0	0	0	0	0	0	0	0	0	0
ENSG00000030582	GRN	2896	17	q21.31	44345246	44353106	protein_coding	5.93146	0.345205	-0.00359652	0.0522722	0.328882	-0.0355895	-0.334085	0.0482246	-0.187971	0.285591	0.480586	0.0217434	0.979721	0.708775	0.0298543	0.799126	0.0154711	0.730958	0.190167	0.00647023	1.10686e-05	0.999696	0.999178	0.999633	0.462126	0.999764	0.47813	0.999985	0.837005	0.0707908	0.00032187	0	0	0	0	0	0	0	0	0	1
ENSG00000237190	CDKN2AIPNL	91368	5	q31.1	134402065	134411881	protein_coding	5.38577	-0.304282	-0.0228749	-0.0328492	-0.0884317	-0.151385	-0.0317941	0.137456	0.0974559	-0.183538	-0.236295	0.0217575	0.853204	0.800025	0.52951	0.247148	0.799328	0.309862	0.493103	0.0503745	0.0125907	0.999696	0.999178	0.999633	0.864138	0.999764	0.990005	0.999985	0.933484	0.243965	0.0700073	0	0	0	0	0	0	0	0	0	0
ENSG00000196368	NUDT11	55190	X	p11.22	51490011	51496592	protein_coding	4.41727	-0.409365	0.0304582	0.0766148	0.112345	0.182272	0.317639	0.0760763	-0.017453	-0.495719	-0.470877	0.0217616	0.847798	0.649019	0.565234	0.315236	0.0776752	0.693743	0.932528	0.000279364	0.000552857	0.999696	0.999178	0.999633	0.878172	0.999764	0.785553	0.999985	0.990999	0.0083414	0.00706413	0	0	0	0	0	0	0	0	-1	-1
ENSG00000163611	SPICE1	152185	3	q13.2	113442718	113515187	protein_coding	2.28178	0.640634	-0.176764	-0.413423	0.52311	-0.262156	-0.0117575	-0.624371	-0.103431	0.125718	0.149598	0.0219358	0.536113	0.120317	0.0941053	0.312394	0.965167	0.0442767	0.727904	0.506996	0.454294	0.999696	0.999178	0.999633	0.585631	0.999764	0.996699	0.999985	0.969592	0.758872	0.671679	0	0	0	0	0	0	0	0	0	0
ENSG00000106733	NMRK1	54981	9	q21.13	75060573	75088217	protein_coding	3.72478	0.502542	-0.0518993	-0.0969744	0.271596	0.265913	0.11262	0.115192	-0.110708	0.267001	0.216864	0.0219458	0.790256	0.631069	0.226976	0.180979	0.528395	0.55452	0.603591	0.0729218	0.125244	0.999696	0.999178	0.999633	0.702866	0.999764	0.971969	0.999985	0.949711	0.298082	0.315443	0	0	0	0	0	0	0	0	0	0
ENSG00000121361	KCNJ8	3764	12	p12.1	21764955	21775600	protein_coding	0.178225	1.61534	-1.00146	-0.187875	1.12819	0.402746	-1.24201	0.247216	0.657973	0.353623	-0.179675	0.0219548	0.0633166	0.774775	0.0757133	0.496508	0.0366395	0.711529	0.309718	0.469823	0.653019	0.999696	0.999178	0.999633	0.56777	0.999764	0.663171	0.999985	0.878668	0.734612	0.817949	0	0	0	0	0	0	0	0	0	0
ENSG00000010072	SPRTN	83932	1	q42.2	231337104	231355023	protein_coding	3.93421	0.434258	-0.207131	0.225228	0.140897	-0.107512	-0.0121429	-0.0761032	0.176122	0.0934363	-0.255714	0.0220397	0.25571	0.212901	0.486539	0.55146	0.948232	0.699982	0.384844	0.485415	0.0582423	0.999696	0.999178	0.999633	0.846017	0.999764	0.992959	0.999985	0.90025	0.745644	0.193248	0	0	0	0	0	0	0	0	0	0
ENSG00000167967	E4F1	1877	16	p13.3	2223580	2235742	protein_coding	3.90262	0.449768	-0.110479	-0.164522	0.00384109	0.441293	0.203741	0.0717869	0.092565	0.0856111	-0.105283	0.0220607	0.526159	0.364453	0.984509	0.0164746	0.226836	0.692193	0.637587	0.519474	0.406642	0.999696	0.999178	0.999633	0.99574	0.999764	0.92264	0.999985	0.955127	0.76654	0.63324	0	0	0	0	0	0	0	0	0	0
ENSG00000197568	HHLA3	11147	1	p31.1	70354786	70385339	lncRNA	1.40166	0.983321	0.863549	0.560911	0.494036	0.419624	-0.38902	-0.229509	-0.246346	0.15851	0.527476	0.0220771	0.0383716	0.128824	0.279727	0.313604	0.304418	0.580833	0.578663	0.601993	0.0801486	0.999696	0.999178	0.999633	0.732297	0.999764	0.939958	0.999985	0.948437	0.819767	0.238508	0	0	0	0	0	0	0	0	0	0
ENSG00000151470	C4orf33	132321	4	q28.2	129093317	129116640	protein_coding	1.79352	0.958454	-0.0632324	-0.0430924	0.0675202	-0.179765	-0.437745	-0.177658	-0.664441	0.330799	0.198387	0.0221097	0.869386	0.915805	0.865769	0.670561	0.238134	0.649395	0.12721	0.259581	0.444269	0.999696	0.999178	0.999633	0.965554	0.999764	0.924576	0.999985	0.804385	0.564296	0.663384	0	0	0	0	0	0	0	0	0	0
ENSG00000273064			2	p14	68252870	68253848	lncRNA	0.489852	0.989293	1.24277	0.43017	0.497407	0.591919	0.424544	0.347167	0.348248	0.186064	0.182949	0.022157	0.0093423	0.35777	0.419151	0.156928	0.398525	0.454816	0.523687	0.5833	0.63824	0.999696	0.999178	0.999633	0.816034	0.999764	0.954503	0.999985	0.939325	0.807443	0.808229	0	0	0	0	0	0	0	0	0	0
ENSG00000132768	DPH2	1802	1	p34.1	43970000	43973369	protein_coding	4.31145	0.42477	0.198209	0.350652	0.245516	-0.178376	0.0615925	0.0337531	0.0986329	0.112832	0.00260726	0.0222324	0.229157	0.0516673	0.195238	0.327736	0.708907	0.857122	0.594104	0.390379	0.982972	0.999696	0.999178	0.999633	0.679133	0.999764	0.989245	0.999985	0.949068	0.679074	0.992122	0	0	0	0	0	0	0	0	0	0
ENSG00000234335	RPS4XP11		10	p11.22	32102522	32103293	processed_pseudogene	6.48624	-0.304836	-0.215477	-0.115208	-0.16279	0.104415	-0.0647064	0.0717851	-0.41831	-0.119217	-0.00551706	0.0225711	0.0919784	0.364519	0.237722	0.414347	0.605025	0.577414	0.0034218	0.190693	0.95134	0.999696	0.999178	0.999633	0.707549	0.999764	0.982917	0.999985	0.356616	0.486128	0.978631	0	0	0	0	0	0	0	0	0	0
ENSG00000272677	HNRNPD-DT	101928963	4	q21.22	82374142	82384027	lncRNA	1.14092	0.959676	0.351122	-0.023723	0.538888	0.208242	0.410871	-0.167272	0.144444	-0.151898	0.0736132	0.0226566	0.403534	0.952648	0.342408	0.617617	0.368424	0.737292	0.772519	0.632173	0.832516	0.999696	0.999178	0.999633	0.774051	0.999764	0.948423	0.999985	0.972751	0.837768	0.917535	0	0	0	0	0	0	0	0	0	0
ENSG00000154237	LRRK1	79705	15	q26.3	100919327	101078257	protein_coding	2.73667	-0.633923	0.342365	0.145089	-0.0165519	0.11386	-0.0558914	-0.560496	0.100999	-0.0764778	-0.138822	0.0227329	0.151926	0.557216	0.950482	0.655495	0.822772	0.0402109	0.707495	0.665701	0.432212	0.999696	0.999178	0.999633	0.985197	0.999764	0.990005	0.999985	0.968084	0.856141	0.654066	0	0	0	0	0	0	0	0	0	0
ENSG00000262049			17	q25.3	81701324	81703317	lncRNA	0.628315	1.1787	1.36555	0.757345	0.349086	0.348572	0.058977	-1.00303	1.55679	0.569084	0.14567	0.0227912	0.0132354	0.171657	0.509364	0.474707	0.890819	0.0910267	0.0103049	0.150178	0.717061	0.999696	0.999178	0.999633	0.856153	0.999764	0.990005	0.999985	0.531321	0.433619	0.853457	0	0	0	0	0	0	0	0	0	0
ENSG00000131127	ZNF141	7700	4	p16.3	337814	384868	protein_coding	1.6257	0.902801	0.281931	0.285842	-0.225132	-0.248123	0.343326	0.442538	0.228355	0.269312	0.372907	0.0228147	0.44542	0.422323	0.666844	0.482	0.323573	0.265606	0.545029	0.336188	0.186927	0.999696	0.999178	0.999633	0.906592	0.999764	0.941313	0.999985	0.942781	0.63899	0.401344	0	0	0	0	0	0	0	0	0	0
ENSG00000247271	ZBED5-AS1	729013	11	p15.4	10858179	10908972	lncRNA	3.13592	0.613387	0.3866	-0.271356	0.0264336	0.0288092	-0.477966	0.0654748	-0.446561	0.207394	0.205896	0.0229188	0.101093	0.303085	0.929245	0.904464	0.0414975	0.805494	0.153928	0.26535	0.248623	0.999696	0.999178	0.999633	0.981301	0.999764	0.685766	0.999985	0.815906	0.569895	0.477129	0	0	0	0	0	0	0	0	0	0
ENSG00000128731	HERC2	8924	15	q13.1	28111040	28322179	protein_coding	4.78593	-0.369595	0.2512	0.124738	-0.136186	0.0723049	-0.0933466	-0.0776697	0.0250904	0.104484	0.159528	0.0230351	0.109387	0.429873	0.425729	0.634556	0.51877	0.613679	0.878107	0.340354	0.146599	0.999696	0.999178	0.999633	0.818075	0.999764	0.971617	0.999985	0.985227	0.641841	0.346432	0	0	0	0	0	0	0	0	0	0
ENSG00000091879	ANGPT2	285	8	p23.1	6499632	6563409	protein_coding	2.99583	0.643763	0.1551	0.126618	-0.218194	-0.140735	0.0105856	0.0273338	-0.207908	0.575204	0.261512	0.0231753	0.561541	0.641221	0.474785	0.557065	0.963711	0.915511	0.467447	0.00383492	0.155564	0.999696	0.999178	0.999633	0.842181	0.999764	0.99637	0.999985	0.927181	0.0507931	0.359467	0	0	0	0	0	0	0	0	0	0
ENSG00000117242	PINK1-AS	100861548	1	p36.12	20642657	20652193	lncRNA	0.255288	1.11984	-0.388923	-0.140305	1.13108	-0.15135	0.164055	-0.648855	0.817349	0.0646294	0.138566	0.0231921	0.419621	0.808955	0.106641	0.77805	0.748351	0.31247	0.147711	0.870331	0.733768	0.999696	0.999178	0.999633	0.597834	0.999764	0.990005	0.999985	0.812414	0.950618	0.863065	0	0	0	0	0	0	0	0	0	0
ENSG00000120725	SIL1	64374	5	q31.2	138946724	139293557	protein_coding	5.29991	0.299098	0.040961	-0.0995987	0.111595	0.241302	0.0450891	0.0177265	-0.236482	-0.0576429	0.0311042	0.0232036	0.738291	0.421454	0.422005	0.0620921	0.709678	0.889922	0.0920703	0.525541	0.72798	0.999696	0.999178	0.999633	0.817527	0.999764	0.989245	0.999985	0.767662	0.770742	0.859478	0	0	0	0	0	0	0	0	0	0
ENSG00000134574	DDB2	1643	11	p11.2	47214465	47239217	protein_coding	5.125	0.357801	-0.0222172	-0.133983	-0.422356	0.147082	0.00655046	0.00103412	-0.2265	0.304552	0.134577	0.0232358	0.88011	0.361323	0.0136893	0.30861	0.962755	0.99415	0.140313	0.0051062	0.190943	0.999696	0.999178	0.999633	0.387382	0.999764	0.996319	0.999985	0.808767	0.0610095	0.405999	0	0	0	0	0	0	0	0	0	0
ENSG00000114812	VIPR1	7433	3	p22.1	42489299	42537573	protein_coding	0.392991	1.84861	-0.143018	0.311531	1.37779	0.747738	-0.076816	-0.940919	0.482847	1.97948	1.54931	0.0233462	0.839377	0.649207	0.0842358	0.181408	0.875047	0.0752117	0.368413	0.000162185	0.00153957	0.999696	0.999178	0.999633	0.578809	0.999764	0.990005	0.999985	0.89444	0.00552669	0.0156011	0	0	0	0	0	0	0	0	1	1
ENSG00000230021		101928626	1	p36.33	586071	827796	transcribed_processed_pseudogene	1.52619	-1.32032	0.238696	-1.42295	0.646823	-0.303567	-0.513785	-0.270173	-0.263831	-0.610529	0.572433	0.0235362	0.594882	0.00782014	0.239109	0.507936	0.222504	0.655845	0.609099	0.0746712	0.0862805	0.999696	0.999178	0.623776	0.707887	0.999764	0.92218	0.999985	0.951092	0.302712	0.249072	0	0	0	0	0	0	0	0	0	0
ENSG00000143643	TTC13	79573	1	q42.2	230906243	230978875	protein_coding	2.24213	0.743196	-0.159939	-0.210162	0.157325	-0.640459	0.273919	-0.112977	0.265658	0.357285	0.00281444	0.023675	0.5968	0.48185	0.690847	0.0370289	0.362699	0.720363	0.43291	0.104817	0.990239	0.999696	0.999178	0.999633	0.913874	0.999764	0.947061	0.999985	0.91646	0.362366	0.995281	0	0	0	0	0	0	0	0	0	0
ENSG00000134285	FKBP11	51303	12	q13.12	48921518	48926474	protein_coding	5.94996	0.3358	0.196538	0.15669	-0.0282854	0.0795626	-0.223925	0.0914361	-0.0191627	-0.260502	-0.0852534	0.023691	0.171997	0.264476	0.854499	0.595564	0.124308	0.537202	0.90223	0.0151263	0.412145	0.999696	0.999178	0.999633	0.961833	0.999764	0.866213	0.999985	0.988941	0.121227	0.63769	0	0	0	0	0	0	0	0	0	0
ENSG00000119866	BCL11A	53335	2	p16.1	60450520	60554467	protein_coding	1.8451	0.881357	0.482705	-0.461428	0.409231	0.0694466	0.369348	0.614445	0.222273	-0.230659	0.0264985	0.0238749	0.181742	0.215141	0.311236	0.844618	0.284181	0.162358	0.577366	0.42268	0.922143	0.999696	0.999178	0.999633	0.753706	0.999764	0.931697	0.999985	0.948238	0.701748	0.965512	0	0	0	0	0	0	0	0	0	0
ENSG00000105559	PLEKHA4	57664	19	q13.33	48837092	48868617	protein_coding	4.24421	0.772242	0.382186	1.1393	0.49187	-0.686803	-0.988446	-0.353706	-0.593824	1.50466	1.55189	0.0239122	0.189665	9.2309e-05	0.106251	0.00706595	5.77763e-05	0.144311	0.0147042	1.27901e-09	3.64032e-11	0.999696	0.999178	0.0244072	0.597834	0.74455	0.00681761	0.999985	0.563849	2.47876e-07	4.64076e-09	0	0	1	0	0	-1	0	0	1	1
ENSG00000136381	IREB2	3658	15	q25.1	78437431	78501453	protein_coding	4.37938	-0.554875	0.172945	0.0891358	0.555009	-0.110811	0.12925	-0.161238	0.134206	0.186233	0.120294	0.0239183	0.415747	0.68545	0.0219989	0.59942	0.528303	0.468022	0.561768	0.229599	0.44421	0.999696	0.999178	0.999633	0.433957	0.999764	0.971969	0.999985	0.945752	0.531549	0.663384	0	0	0	0	0	0	0	0	0	0
ENSG00000187189	TSPYL4	23270	6	q22.1	116249964	116254075	protein_coding	3.3604	0.536354	0.20123	0.0829239	0.521291	-0.000759209	0.255819	0.321266	0.539743	0.109301	-0.239001	0.0241084	0.364041	0.736622	0.0348343	0.997319	0.24929	0.205736	0.0402112	0.532861	0.162877	0.999696	0.999178	0.999633	0.479137	0.999764	0.926739	0.999985	0.669463	0.775238	0.369195	0	0	0	0	0	0	0	0	0	0
ENSG00000100994	PYGB	5834	20	p11.21	25248085	25298012	protein_coding	6.07566	0.343721	0.0194145	0.0779134	-0.0741757	0.0131072	0.0952152	0.351116	0.443634	0.0762922	-0.264632	0.0242301	0.89251	0.591096	0.616455	0.927697	0.498087	0.0215048	0.00527568	0.468332	0.0127996	0.999696	0.999178	0.999633	0.89226	0.999764	0.96784	0.999985	0.429727	0.734126	0.0708185	0	0	0	0	0	0	0	0	0	0
ENSG00000131269	ABCB7	22	X	q13.3	75051048	75156732	protein_coding	4.46713	-0.349661	-0.217645	0.000667391	-0.224263	-0.131816	0.0250888	0.0283058	-0.143733	-0.0512325	0.0477137	0.0243022	0.140488	0.996276	0.171624	0.366602	0.854117	0.849602	0.354929	0.61755	0.635646	0.999696	0.999178	0.999633	0.65455	0.999764	0.990005	0.999985	0.889067	0.828819	0.806604	0	0	0	0	0	0	0	0	0	0
ENSG00000104714	ERICH1	157697	8	p23.3	614746	738106	protein_coding	5.3443	-0.284717	0.0452695	0.0896021	-0.0199203	-0.119721	-0.0261911	0.0253435	-0.241371	0.118395	0.187547	0.024309	0.695365	0.439388	0.88029	0.297368	0.811406	0.831404	0.0656184	0.157149	0.0281539	0.999696	0.999178	0.999633	0.969571	0.999764	0.990005	0.999985	0.734457	0.443061	0.119531	0	0	0	0	0	0	0	0	0	0
ENSG00000132274	TRIM22	10346	11	p15.4	5689610	5737089	protein_coding	4.11744	0.71662	0.827648	1.38533	1.65452	-0.85548	-1.85458	-0.342773	-0.700802	1.8033	2.67319	0.0243188	0.00570022	1.18921e-06	2.04869e-07	0.000447537	4.25589e-12	0.0879388	0.000472087	4.7436e-13	8.63658e-20	0.999696	0.926471	0.000707482	0.000146256	0.0912848	2.64198e-09	0.999985	0.120365	2.00121e-10	8.80808e-17	0	0	1	1	0	-1	0	0	1	1
ENSG00000274422			22	q11.22	22283928	22287220	lncRNA	2.01128	0.897311	0.701005	1.02446	0.632797	0.156129	0.029187	0.252451	0.251108	0.533758	0.212651	0.0243387	0.0777495	0.00266734	0.116888	0.638994	0.935754	0.461643	0.533474	0.0501511	0.45191	0.999696	0.999178	0.328313	0.609823	0.999764	0.991822	0.999985	0.940581	0.243557	0.669731	0	0	0	0	0	0	0	0	0	0
ENSG00000120875	DUSP4	1846	8	p12	29333064	29350684	protein_coding	4.40491	0.48013	-0.0930531	-0.146732	-0.149937	-0.0820768	-0.079406	0.181014	0.0184263	0.564866	0.669562	0.0244033	0.633004	0.426931	0.495424	0.638562	0.619323	0.294227	0.916724	9.23236e-05	3.12626e-06	0.999696	0.999178	0.999633	0.849996	0.999764	0.983931	0.999985	0.989444	0.00373418	0.000110214	0	0	0	0	0	0	0	0	1	1
ENSG00000139910	NOVA1	4857	14	q12	26443090	26598033	protein_coding	3.21783	0.635585	0.275165	0.304615	-0.202774	-0.0537618	-0.0807257	0.434152	0.392797	0.796908	0.46391	0.0244715	0.327952	0.272988	0.523783	0.818427	0.722979	0.0635482	0.14645	9.07642e-05	0.0174322	0.999696	0.999178	0.999633	0.861081	0.999764	0.989515	0.999985	0.811335	0.00368162	0.0865127	0	0	0	0	0	0	0	0	1	0
ENSG00000136159	NUDT15	55270	13	q14.2	48037726	48047221	protein_coding	5.95767	-0.362092	0.00999534	-0.190141	-0.137538	-0.0509575	-0.158282	-0.138848	0.0907455	-0.275499	-0.269009	0.0244944	0.947134	0.220837	0.411389	0.74852	0.304723	0.386194	0.593031	0.01522	0.0185959	0.999696	0.999178	0.999633	0.812871	0.999764	0.939958	0.999985	0.948999	0.121797	0.0901571	0	0	0	0	0	0	0	0	0	0
ENSG00000100258	LMF2	91289	22	q13.33	50502949	50507702	protein_coding	5.67407	0.324507	0.0295618	0.110692	0.115276	-0.0953791	-0.124657	0.0745454	-0.108135	0.201047	0.0410733	0.0245274	0.825149	0.416049	0.428608	0.481428	0.346324	0.591387	0.459699	0.044888	0.66991	0.999696	0.999178	0.999633	0.819232	0.999764	0.944268	0.999985	0.926202	0.228163	0.827134	0	0	0	0	0	0	0	0	0	0
ENSG00000213169	RPL8P4		3	q26.31	174377244	174378005	processed_pseudogene	4.27197	-2.70254	-0.0887078	-1.07366	-0.237529	0.0559813	1.03913	2.15994	1.65745	-2.61106	-0.308449	0.0245327	0.916886	0.18215	0.854117	0.963287	0.278524	0.117323	0.0887695	0.00258246	0.681623	0.999696	0.999178	0.999633	0.961757	0.999764	0.928499	0.999985	0.767662	0.0389771	0.832026	0	0	0	0	0	0	0	0	-1	0
ENSG00000164054	SHISA5	51246	3	p21.31	48467798	48504826	protein_coding	7.33186	0.27032	0.249806	0.344938	0.564687	-0.342043	-0.82554	0.00278516	-0.0679293	0.603423	0.914068	0.0245395	0.0350174	0.00392676	1.62232e-05	0.0042885	2.36769e-09	0.980349	0.552472	1.51655e-09	4.89051e-15	0.999696	0.999178	0.418405	0.00492839	0.582604	5.20091e-07	0.999985	0.943727	2.81211e-07	1.07426e-12	0	0	0	1	0	-1	0	0	1	1
ENSG00000213539	YBX1P6		9	q31.3	109532830	109534332	processed_pseudogene	5.70737	-0.44771	-0.0700704	0.0720905	-0.370639	-0.229159	-0.0708491	0.0825111	-0.357402	-0.0256875	-0.0199435	0.024612	0.710887	0.70447	0.0826681	0.227662	0.700176	0.672363	0.0947206	0.848439	0.881864	0.999696	0.999178	0.999633	0.578809	0.999764	0.988981	0.999985	0.768897	0.942065	0.945319	0	0	0	0	0	0	0	0	0	0
ENSG00000185614	INKA1	389119	3	p21.31	49803261	49805030	protein_coding	2.27326	0.751865	-0.111682	-0.445381	0.130165	0.0120484	-1.13111	0.390238	-0.176468	0.38389	1.11335	0.0246325	0.750868	0.149414	0.726138	0.966706	9.35296e-05	0.159491	0.545813	0.0797117	3.50126e-06	0.999696	0.999178	0.999633	0.925532	0.999764	0.0101168	0.999985	0.942781	0.315095	0.000121929	0	0	0	0	0	-1	0	0	0	1
ENSG00000104164	BLOC1S6	26258	15	q21.1	45587214	45615945	protein_coding	5.85026	-0.311102	-0.138578	0.00138883	0.0231103	-0.0758212	0.199685	0.144752	-0.185062	-0.146598	-0.152631	0.0246579	0.291158	0.991734	0.873407	0.573306	0.128536	0.295811	0.212552	0.128625	0.114878	0.999696	0.999178	0.999633	0.967243	0.999764	0.867311	0.999985	0.8471	0.400751	0.298276	0	0	0	0	0	0	0	0	0	0
ENSG00000132002	DNAJB1	3337	19	p13.12	14514769	14560391	protein_coding	6.51697	0.279534	-0.12044	-0.07227	-0.318165	-0.0608621	0.139623	0.138323	0.193282	-0.186794	-0.389338	0.0247591	0.315408	0.548865	0.0148689	0.620151	0.249701	0.270476	0.131004	0.0355318	3.78543e-05	0.999696	0.999178	0.999633	0.39322	0.999764	0.926739	0.999985	0.805127	0.201	0.000881703	0	0	0	0	0	0	0	0	0	-1
ENSG00000128596	CCDC136	64753	7	q32.1	128790757	128822132	protein_coding	1.6353	1.21281	-0.315359	0.129219	0.204989	-0.810311	-0.33015	-0.536914	0.114634	1.28328	0.96399	0.0248509	0.534023	0.746059	0.649729	0.0412143	0.337441	0.168052	0.754291	0.000114398	0.00121914	0.999696	0.999178	0.999633	0.902259	0.999764	0.942669	0.999985	0.969979	0.00434671	0.0131076	0	0	0	0	0	0	0	0	1	1
ENSG00000164161	HHIP	64399	4	q31.21	144646156	144745271	protein_coding	6.98396	0.266448	0.0612499	0.200841	0.266894	0.12461	0.110204	0.0922635	0.166903	0.0223067	-0.00435745	0.0249165	0.593585	0.0826451	0.0274336	0.278241	0.333568	0.430029	0.16172	0.785177	0.957572	0.999696	0.999178	0.999633	0.458488	0.999764	0.941313	0.999985	0.821366	0.912705	0.981283	0	0	0	0	0	0	0	0	0	0
ENSG00000228696	ARL17B	51326	17	q21.31	46274784	46361766	protein_coding	3.20367	0.561122	0.155478	-0.144536	-0.214753	-0.0914898	-0.0184194	0.176811	0.480778	0.217233	-0.0565966	0.0249349	0.497187	0.546157	0.423206	0.694013	0.932238	0.451562	0.0601731	0.206987	0.733611	0.999696	0.999178	0.999633	0.818075	0.999764	0.991822	0.999985	0.727611	0.506396	0.863022	0	0	0	0	0	0	0	0	0	0
ENSG00000213186	TRIM59	286827	3	q25.33	160432445	160485773	protein_coding	4.28499	-0.380994	-0.146251	-0.0137309	0.181831	0.198571	-0.0815118	0.226062	0.569748	-0.529727	-0.56254	0.0249481	0.352735	0.936851	0.327885	0.260353	0.634369	0.245795	0.00672748	0.000106919	4.6829e-05	0.999696	0.999178	0.999633	0.764458	0.999764	0.985288	0.999985	0.457682	0.00418243	0.00103985	0	0	0	0	0	0	0	0	-1	-1
ENSG00000239697	TNFSF12	8742	17	p13.1	7548508	7557890	protein_coding	2.33391	0.763143	-0.192914	0.451738	0.471208	-0.0991092	0.297849	-0.10602	0.307795	0.39148	-0.0765823	0.0249773	0.549531	0.158249	0.168082	0.754118	0.30311	0.744591	0.387081	0.104619	0.737451	0.999696	0.999178	0.999633	0.64967	0.999764	0.939958	0.999985	0.90025	0.36212	0.865685	0	0	0	0	0	0	0	0	0	0
ENSG00000122507	BBS9	27241	7	p14.3	33109557	33877180	protein_coding	2.69415	0.681124	-0.10469	-0.275297	-0.103053	0.357206	-0.716013	0.000481805	-0.977695	0.434623	0.424162	0.025039	0.682256	0.309212	0.713116	0.170476	0.00425087	0.998435	0.00116123	0.0299917	0.014237	0.999696	0.999178	0.999633	0.92052	0.999764	0.224924	0.999985	0.192191	0.183938	0.0757644	0	0	0	0	0	0	0	0	0	0
ENSG00000233851	LATS2-AS1		13	q12.11	21005157	21018122	lncRNA	1.39229	0.964828	0.274549	-0.531661	-1.48516	0.132748	-0.486484	-0.368822	-0.493662	0.538019	0.0136137	0.0250786	0.471444	0.144766	0.00384521	0.709218	0.208757	0.274685	0.233073	0.0475543	0.957248	0.999696	0.999178	0.999633	0.256064	0.999764	0.915454	0.999985	0.8471	0.236579	0.981139	0	0	0	0	0	0	0	0	0	0
ENSG00000179195	ZNF664	144348	12	q24.31	123971845	124015439	protein_coding	3.66638	-0.570076	-0.0393101	-0.117549	0.21788	-0.0880455	0.320369	0.0483522	0.053633	0.235488	0.189367	0.025112	0.858408	0.598543	0.383572	0.666459	0.118506	0.82492	0.81284	0.128719	0.231389	0.999696	0.999178	0.999633	0.796621	0.999764	0.862022	0.999985	0.978209	0.400928	0.455887	0	0	0	0	0	0	0	0	0	0
ENSG00000272888	CHASERR		15	q26.1	92819540	92899701	lncRNA	4.83585	-0.371146	-0.107349	-0.427163	0.0513122	-0.245787	-0.0576789	-0.109489	-0.429977	0.208823	0.32013	0.0251498	0.472573	0.0105309	0.769616	0.0955402	0.68239	0.480954	0.0107382	0.0537839	0.00390652	0.999696	0.999178	0.71764	0.936544	0.999764	0.988981	0.999985	0.533407	0.254012	0.030101	0	0	0	0	0	0	0	0	0	1
ENSG00000121005	CRISPLD1	83690	8	q21.13	74984505	75034558	protein_coding	1.45834	1.26107	-0.58414	0.460555	0.166399	0.204996	-0.146479	0.169945	0.104805	0.883901	-0.154129	0.0251766	0.195438	0.335206	0.721219	0.637177	0.702455	0.693397	0.8403	0.0185218	0.61633	0.999696	0.999178	0.999633	0.923301	0.999764	0.988981	0.999985	0.981329	0.137808	0.794033	0	0	0	0	0	0	0	0	0	0
ENSG00000154309	DISP1	84976	1	q41	222815022	223005995	protein_coding	3.98277	-0.505003	0.0680736	-0.038553	-0.10703	0.203677	0.0484775	0.0520026	-0.0421411	-0.172342	-0.233534	0.0252286	0.734806	0.846346	0.668387	0.326408	0.810821	0.806906	0.872541	0.244533	0.14107	0.999696	0.999178	0.999633	0.906592	0.999764	0.990005	0.999985	0.984472	0.54703	0.338691	0	0	0	0	0	0	0	0	0	0
ENSG00000160877	NACC1	112939	19	p13.13	13116862	13141147	protein_coding	3.66984	0.516988	0.122854	-0.103084	0.152561	0.204633	0.0907738	-0.0061843	-0.0949413	0.181765	0.141691	0.0252553	0.547842	0.62641	0.515201	0.311598	0.638032	0.977786	0.678995	0.245122	0.340344	0.999696	0.999178	0.999633	0.856307	0.999764	0.985288	0.999985	0.963806	0.54703	0.57277	0	0	0	0	0	0	0	0	0	0
ENSG00000162437	RAVER2	55225	1	p31.3	64745075	64833232	protein_coding	0.505017	1.54077	0.870496	1.04429	0.123258	-0.429467	-0.152122	0.12821	1.33202	1.06059	0.319067	0.0252842	0.140729	0.0795768	0.851833	0.408334	0.775601	0.833453	0.0259375	0.0238063	0.465578	0.999696	0.999178	0.999633	0.961465	0.999764	0.990005	0.999985	0.629214	0.159881	0.680819	0	0	0	0	0	0	0	0	0	0
ENSG00000185624	P4HB	5034	17	q25.3	81843159	81860856	protein_coding	8.71749	0.27256	0.101301	0.046193	0.036837	-0.0448096	-0.0590767	-0.00922623	-0.0262797	0.0810809	0.0638605	0.0253048	0.393794	0.696703	0.757534	0.70557	0.61695	0.938059	0.825446	0.336159	0.447254	0.999696	0.999178	0.999633	0.933996	0.999764	0.983931	0.999985	0.980289	0.63899	0.665831	0	0	0	0	0	0	0	0	0	0
ENSG00000178950	GAK	2580	4	p16.3	849276	932373	protein_coding	5.03623	0.357312	0.160254	-0.202184	-0.232357	0.0922485	-0.0603952	-0.181972	0.200374	0.145701	-0.0846891	0.0253499	0.291211	0.194644	0.162767	0.53963	0.680538	0.2443	0.21983	0.184767	0.432067	0.999696	0.999178	0.999633	0.642971	0.999764	0.988981	0.999985	0.8471	0.480003	0.654009	0	0	0	0	0	0	0	0	0	0
ENSG00000267080	ASB16-AS1	339201	17	q21.31	44175968	44186723	lncRNA	2.50532	0.617373	0.446825	-0.0943622	0.136098	0.154507	-0.507145	0.0943313	0.060871	0.0849833	0.219354	0.0253641	0.0991848	0.712066	0.636563	0.550834	0.0413392	0.724678	0.843098	0.658317	0.25139	0.999696	0.999178	0.999633	0.897878	0.999764	0.68474	0.999985	0.981329	0.851739	0.480372	0	0	0	0	0	0	0	0	0	0
ENSG00000213261	EEF1B2P6		7	q32.3	131661952	131662624	processed_pseudogene	8.84136	-0.24145	-0.187555	-0.0414416	-0.212131	0.0121364	0.0543037	-0.155775	-0.0833857	-0.0388251	-0.159693	0.0254509	0.0776405	0.692815	0.0507396	0.907983	0.604134	0.142879	0.433288	0.60127	0.0357982	0.999696	0.999178	0.999633	0.51586	0.999764	0.982917	0.999985	0.91646	0.819642	0.139805	0	0	0	0	0	0	0	0	0	0
ENSG00000177733	HNRNPA0	10949	5	q31.2	137745651	137754363	protein_coding	5.29036	-0.408205	-0.125433	-0.123736	0.223323	0.20135	0.363067	-0.0724642	0.361942	-0.235472	-0.357006	0.0255642	0.447671	0.478296	0.243248	0.246983	0.033584	0.696009	0.0687277	0.063017	0.00674728	0.999696	0.999178	0.999633	0.708685	0.999764	0.643944	0.999985	0.738398	0.277617	0.0445389	0	0	0	0	0	0	0	0	0	-1
ENSG00000179912	R3HDM2	22864	12	q13.3	57253762	57431043	protein_coding	4.12448	-0.448875	-0.284001	0.117928	0.213347	-0.309799	-0.146655	-0.0685714	-0.164407	0.0430928	0.256528	0.0255786	0.13827	0.544067	0.340215	0.108442	0.396729	0.729499	0.435228	0.74838	0.0607711	0.999696	0.999178	0.999633	0.771614	0.999764	0.954307	0.999985	0.917146	0.89695	0.198329	0	0	0	0	0	0	0	0	0	0
ENSG00000166228	PCBD1	5092	10	q22.1	70882280	70888565	protein_coding	6.26585	-0.278173	-0.291186	-0.0613522	-0.0503119	0.0601834	-0.153848	0.0897317	-0.155226	-0.223619	-0.090598	0.025778	0.0161201	0.603829	0.697537	0.619045	0.192874	0.461902	0.230853	0.0110231	0.289931	0.999696	0.999178	0.999633	0.916834	0.999764	0.90999	0.999985	0.8471	0.100099	0.521037	0	0	0	0	0	0	0	0	0	0
ENSG00000255467			11	q22.3	108105074	108121684	lncRNA	1.19477	0.98058	-0.482627	-0.0424051	-0.783547	0.133251	-0.23011	-0.287215	-0.080967	0.0605749	-0.234629	0.0258067	0.259068	0.921595	0.155062	0.785721	0.575961	0.488741	0.871374	0.850093	0.438254	0.999696	0.999178	0.999633	0.638539	0.999764	0.979968	0.999985	0.984472	0.942824	0.658321	0	0	0	0	0	0	0	0	0	0
ENSG00000103148	NPRL3	8131	16	p13.3	84271	138677	protein_coding	4.39104	0.445218	0.232696	0.00867691	-0.243027	0.0952985	0.0228556	0.265741	-0.0105024	0.0319875	-0.0370255	0.0258084	0.200186	0.963275	0.24037	0.612638	0.898059	0.178991	0.95766	0.81834	0.775361	0.999696	0.999178	0.999633	0.708065	0.999764	0.990005	0.999985	0.99632	0.928489	0.888761	0	0	0	0	0	0	0	0	0	0
ENSG00000143164	DCAF6	55827	1	q24.2	167935783	168075843	protein_coding	5.97378	0.28329	-0.0949527	0.0164624	-0.0356268	-0.0400356	0.0417347	0.104362	-0.0531517	0.226175	0.0351009	0.0258613	0.43163	0.891414	0.783401	0.738201	0.723736	0.389385	0.673347	0.0112091	0.68256	0.999696	0.999178	0.999633	0.94171	0.999764	0.989515	0.999985	0.963427	0.100846	0.832458	0	0	0	0	0	0	0	0	0	0
ENSG00000133884	DPF2	5977	11	q13.1	65333843	65354262	protein_coding	5.01322	0.417768	0.0605443	-0.0727226	0.0817458	-0.0617542	-0.134361	0.0965705	-0.0673292	-0.102166	0.00921342	0.0260908	0.740224	0.691582	0.677853	0.740137	0.455096	0.624018	0.734554	0.44782	0.943455	0.999696	0.999178	0.999633	0.909932	0.999764	0.963776	0.999985	0.969592	0.72016	0.975639	0	0	0	0	0	0	0	0	0	0
ENSG00000111674	ENO2	2026	12	p13.31	6913745	6923698	protein_coding	4.26356	-0.408804	-0.435438	-0.436488	-0.037466	-0.172905	0.371959	-0.0468702	0.202841	-0.454228	-0.590588	0.0260933	0.01267	0.0184944	0.849009	0.357318	0.0388684	0.81481	0.34084	0.00084113	3.30312e-05	0.999696	0.999178	0.863044	0.961049	0.999764	0.67941	0.999985	0.885286	0.0187474	0.000780826	0	0	0	0	0	0	0	0	-1	-1
ENSG00000169692	AGPAT2	10555	9	q34.3	136673143	136687457	protein_coding	5.13378	0.303706	-0.0666819	-0.0680862	-0.106078	0.244199	0.00406922	0.251906	0.164286	0.136906	0.0377505	0.0261257	0.597312	0.60334	0.463402	0.0548843	0.972884	0.0580806	0.235845	0.147234	0.677157	0.999696	0.999178	0.999633	0.836362	0.999764	0.997478	0.999985	0.8471	0.429196	0.829838	0	0	0	0	0	0	0	0	0	0
ENSG00000015676	NUDCD3	23386	7	p13	44379119	44490658	protein_coding	5.2548	0.319312	-0.0131624	0.101601	0.327343	-0.0408787	0.0782664	0.101223	0.514301	-0.0641857	-0.204211	0.0261323	0.923745	0.467915	0.0318018	0.77299	0.567734	0.496353	0.00132934	0.529884	0.0493266	0.999696	0.999178	0.999633	0.466581	0.999764	0.979968	0.999985	0.201919	0.773234	0.173364	0	0	0	0	0	0	0	0	0	0
ENSG00000278771	RN7SL3	378707	14	q21.3	49853616	49853914	misc_RNA	0.84015	1.5511	0.0200982	1.60078	0.119067	-0.419296	-0.475074	-0.0893675	0.246093	1.4489	0.605128	0.0261592	0.976254	0.0242069	0.873949	0.460428	0.47265	0.879781	0.642382	0.00476387	0.183177	0.999696	0.999178	0.964921	0.967306	0.999764	0.967067	0.999985	0.957132	0.0586476	0.396312	0	0	0	0	0	0	0	0	0	0
ENSG00000182326	C1S	716	12	p13.31	6988259	7071032	protein_coding	1.8763	1.28842	1.55934	1.64365	1.90592	-0.224765	-1.46365	0.149843	-1.14116	1.31294	2.24277	0.026195	0.00421687	0.00124942	0.000464117	0.623279	0.0008247	0.703762	0.00784732	0.000952883	3.09172e-08	0.999696	0.91225	0.207432	0.0750098	0.999764	0.065417	0.999985	0.504703	0.020341	2.10208e-06	0	0	0	0	0	0	0	0	1	1
ENSG00000234106	SRP14P2		11	q21	93535468	93535816	processed_pseudogene	2.18705	-0.708423	-0.0484936	-0.0115848	0.062401	0.348576	-0.586906	-0.0124282	0.012148	-0.440219	-0.0744577	0.0262634	0.855947	0.966579	0.863555	0.261537	0.050441	0.967903	0.973828	0.0399339	0.731872	0.999696	0.999178	0.999633	0.964829	0.999764	0.735393	0.999985	0.998031	0.214603	0.861899	0	0	0	0	0	0	0	0	0	0
ENSG00000235100			10	q23.31	89651998	89701420	lncRNA	0.48075	1.09306	-1.09078	0.810621	-0.343472	1.33338	0.155758	0.253671	-0.0548946	0.355542	0.0517179	0.0263132	0.0686201	0.106736	0.560303	0.00939931	0.736389	0.541516	0.920625	0.344568	0.884821	0.999696	0.999178	0.999633	0.877464	0.851353	0.990005	0.999985	0.989444	0.645701	0.946753	0	0	0	0	0	0	0	0	0	0
ENSG00000107902	LHPP	64077	10	q26.13	124461823	124617888	protein_coding	3.37465	0.538124	-0.274841	0.00768909	0.00554798	0.333196	0.126146	-0.117721	-0.501304	0.280234	0.251117	0.0263622	0.229567	0.973916	0.984094	0.138618	0.56668	0.609717	0.0411891	0.099495	0.123276	0.999696	0.999178	0.999633	0.99574	0.999764	0.979968	0.999985	0.674356	0.352633	0.312511	0	0	0	0	0	0	0	0	0	0
ENSG00000162929	SANBR	84542	2	p15	61065871	61138034	protein_coding	4.44216	-0.417127	0.0122905	-0.175354	-0.054311	-0.00223452	0.108456	0.131209	0.202864	-0.165167	-0.167438	0.0264357	0.943898	0.341621	0.790306	0.990207	0.523145	0.480183	0.329345	0.199532	0.203663	0.999696	0.999178	0.999633	0.94428	0.999764	0.971617	0.999985	0.879599	0.496067	0.42107	0	0	0	0	0	0	0	0	0	0
ENSG00000198039	ZNF273	10793	7	q11.21	64870172	64930981	protein_coding	1.57185	-0.878089	0.220114	0.0528711	0.38983	0.0598482	0.389617	-0.0325219	0.352712	-0.422907	-0.0897281	0.0265248	0.54628	0.878229	0.359939	0.87098	0.289676	0.936347	0.386825	0.105887	0.748307	0.999696	0.999178	0.999633	0.78442	0.999764	0.935641	0.999985	0.90025	0.36432	0.871679	0	0	0	0	0	0	0	0	0	0
ENSG00000143368	SF3B4	10262	1	q21.2	149923317	149927803	protein_coding	6.69373	0.303724	-0.026122	0.00488335	-0.0698756	-0.0644078	-0.0509189	-0.0548293	0.0498244	-0.256832	-0.314724	0.0265253	0.842421	0.970652	0.614644	0.636602	0.702556	0.692355	0.722904	0.00970519	0.00171792	0.999696	0.999178	0.999633	0.89226	0.999764	0.988981	0.999985	0.969311	0.0923768	0.0168696	0	0	0	0	0	0	0	0	0	-1
ENSG00000181481	RNF135	84282	17	q11.2	30970984	30999911	protein_coding	3.47201	0.519704	0.0378004	-0.288985	0.0790947	0.10384	-0.0761187	-0.0580214	-0.218428	-0.169176	-0.266248	0.0265458	0.853767	0.186118	0.733573	0.654123	0.72364	0.810255	0.398908	0.307127	0.0878076	0.999696	0.999178	0.999633	0.927786	0.999764	0.989515	0.999985	0.907487	0.611855	0.252562	0	0	0	0	0	0	0	0	0	0
ENSG00000140694	PARN	5073	16	p13.12	14435700	14632728	protein_coding	4.93705	-0.302854	-0.0640807	0.0266608	0.0435254	-0.042079	0.189888	0.0512195	0.144844	-0.219273	-0.334129	0.0265853	0.607567	0.834997	0.761012	0.747608	0.141297	0.715574	0.328747	0.0228266	0.000832595	0.999696	0.999178	0.999633	0.93494	0.999764	0.884794	0.999985	0.879599	0.155809	0.00960241	0	0	0	0	0	0	0	0	0	-1
ENSG00000188739	RBM34	23029	1	q42.3	235131183	235161283	protein_coding	1.89354	0.842343	0.160087	-0.114113	-0.19978	-0.235319	-0.262774	0.158521	-0.28784	0.328533	0.367101	0.0265927	0.635692	0.724994	0.66341	0.489525	0.406731	0.627935	0.474712	0.191357	0.147465	0.999696	0.999178	0.999633	0.905041	0.999764	0.957761	0.999985	0.929033	0.487109	0.347558	0	0	0	0	0	0	0	0	0	0
ENSG00000225131	PSME2P2		13	q14.2	48771128	48771827	processed_pseudogene	6.75694	0.42648	0.447412	0.77955	0.717807	-0.163348	-0.636682	0.175491	-0.250368	0.571242	0.915852	0.0267519	0.0168442	6.88867e-05	0.000475874	0.370807	0.00066521	0.325946	0.176081	5.58063e-05	5.4829e-09	0.999696	0.999178	0.0185578	0.0750098	0.999764	0.0539959	0.999985	0.835222	0.00249781	4.60499e-07	0	0	1	0	0	0	0	0	1	1
ENSG00000156804	FBXO32	114907	8	q24.13	123497889	123541206	protein_coding	0.216535	-1.75673	-0.717772	-0.0993533	-1.02176	1.25649	-1.45966	0.580641	-0.738938	-0.170251	0.858049	0.0268266	0.267766	0.884211	0.201457	0.0680601	0.027753	0.302775	0.184261	0.720957	0.0354042	0.999696	0.999178	0.999633	0.687012	0.999764	0.605837	0.999985	0.837005	0.885034	0.138759	0	0	0	0	0	0	0	0	0	0
ENSG00000100003	SEC14L2	23541	22	q12.2	30396941	30425303	protein_coding	4.14172	-0.381532	0.157984	0.400445	0.214785	-0.192478	-0.186012	0.22017	0.0396597	-0.01958	0.135999	0.0268892	0.332257	0.0234009	0.252994	0.245887	0.22891	0.219511	0.832325	0.871704	0.256089	0.999696	0.999178	0.964921	0.713443	0.999764	0.92264	0.999985	0.980424	0.951324	0.485324	0	0	0	0	0	0	0	0	0	0
ENSG00000139132	FGD4	121512	12	p11.21	32399558	32646050	protein_coding	3.985	0.524058	0.307691	0.388602	0.404298	-0.0769746	-0.157644	-0.308718	0.162765	0.469788	0.191312	0.0269958	0.156036	0.0797437	0.095469	0.708767	0.437189	0.175436	0.49696	0.00461793	0.227976	0.999696	0.999178	0.999633	0.58603	0.999764	0.963235	0.999985	0.934588	0.0576353	0.4514	0	0	0	0	0	0	0	0	0	0
ENSG00000250539	KRT8P33		5	q23.2	123400922	123402344	processed_pseudogene	0.777673	1.39676	0.025467	-0.441513	0.160881	0.109263	-0.442851	0.180837	-0.319019	0.339447	0.270416	0.0271819	0.962184	0.343508	0.785548	0.830482	0.420324	0.726007	0.558156	0.390061	0.463058	0.999696	0.999178	0.999633	0.942525	0.999764	0.961781	0.999985	0.944807	0.678777	0.678873	0	0	0	0	0	0	0	0	0	0
ENSG00000170296	GABARAP	11337	17	p13.1	7240008	7242449	protein_coding	4.2281	-0.466597	-0.0316154	-0.301607	-0.0549575	0.322012	-0.299301	0.0989721	-0.116439	-0.384775	0.0858865	0.0273051	0.868336	0.114055	0.811478	0.12098	0.113732	0.623179	0.600548	0.00829602	0.539492	0.999696	0.999178	0.999633	0.950864	0.999764	0.859317	0.999985	0.949298	0.0831815	0.740063	0	0	0	0	0	0	0	0	0	0
ENSG00000184357	H1-5	3009	6	p22.1	27866792	27867588	protein_coding	2.95854	-0.642581	-0.15792	-0.413698	-1.34715	-0.0944509	0.377825	-0.297064	0.0482615	-0.146778	-0.609245	0.0273268	0.591282	0.147162	0.000413737	0.712529	0.179203	0.340227	0.891101	0.444461	0.00470548	0.999696	0.999178	0.999633	0.0694981	0.999764	0.90701	0.999985	0.986825	0.717814	0.0345636	0	0	0	0	0	0	0	0	0	-1
ENSG00000169016	E2F6	1876	2	p25.1	11444375	11466177	protein_coding	2.60871	0.716512	-0.254596	-0.259954	0.645757	0.460937	-0.143711	-0.295027	0.0938735	0.203378	-0.0090901	0.0273829	0.37762	0.392511	0.0524901	0.123433	0.612155	0.334962	0.779994	0.357967	0.96607	0.999696	0.999178	0.999633	0.52032	0.999764	0.982917	0.999985	0.973915	0.653792	0.984621	0	0	0	0	0	0	0	0	0	0
ENSG00000157823	AP3S2	10239	15	q26.1	89830599	89894638	protein_coding	2.2278	0.695251	-0.0646771	-0.301341	0.0817722	-0.270444	0.0540109	0.0170093	0.521874	0.166891	0.0496499	0.0274139	0.837125	0.353902	0.815624	0.414319	0.851872	0.954443	0.106937	0.453631	0.823958	0.999696	0.999178	0.999633	0.952595	0.999764	0.990005	0.999985	0.781509	0.723923	0.913249	0	0	0	0	0	0	0	0	0	0
ENSG00000226948	RPS4XP2		20	p13	4627758	4685148	transcribed_processed_pseudogene	4.43132	-0.376738	-0.283773	0.052168	-0.102963	-0.0071413	-0.219756	0.106506	-0.397738	-0.101926	-0.0394625	0.0274154	0.0626038	0.732591	0.587231	0.963376	0.147779	0.522907	0.0389036	0.368153	0.724666	0.999696	0.999178	0.999633	0.885677	0.999764	0.88954	0.999985	0.669236	0.662874	0.857393	0	0	0	0	0	0	0	0	0	0
ENSG00000184979	USP18	11274	22	q11.21	18150118	18177397	protein_coding	1.14349	1.40992	0.174102	1.58702	0.43217	-2.21203	-2.35738	-0.616458	-0.948447	2.86388	2.87469	0.0274227	0.760712	0.00146816	0.423013	5.04346e-06	2.51198e-08	0.0538222	0.00352057	1.1281e-10	1.04245e-12	0.999696	0.999178	0.235532	0.818075	0.00173362	4.78214e-06	0.999985	0.364251	2.74934e-08	1.69138e-10	0	0	0	0	-1	-1	0	0	1	1
ENSG00000125170	DOK4	55715	16	q21	57471922	57487327	protein_coding	3.27928	0.570592	0.412086	-0.179375	0.0217998	-0.0566364	0.196662	-0.241221	0.368495	0.579063	0.222775	0.0275501	0.065737	0.429577	0.930461	0.790207	0.314736	0.268885	0.114018	0.00078539	0.160423	0.999696	0.999178	0.999633	0.981301	0.999764	0.94071	0.999985	0.796065	0.0180868	0.365782	0	0	0	0	0	0	0	0	1	0
ENSG00000189129	PLAC9	219348	10	q22.3	80131682	80145359	protein_coding	3.04731	0.635573	0.549774	0.349756	-0.0785262	0.164192	-0.171694	0.272787	0.102888	0.259056	0.211889	0.0276865	0.0367378	0.196669	0.798015	0.5463	0.473258	0.299644	0.725955	0.198365	0.266467	0.999696	0.999178	0.999633	0.946157	0.999764	0.967067	0.999985	0.969592	0.494675	0.497401	0	0	0	0	0	0	0	0	0	0
ENSG00000148356	LRSAM1	90678	9	q33.3	127451489	127503499	protein_coding	2.98648	0.640238	-0.224732	0.0244881	0.183465	-0.0991085	-0.513001	0.261982	-0.0960349	0.638923	0.449474	0.0277756	0.404908	0.92876	0.518098	0.689061	0.0282734	0.274775	0.717819	0.00143699	0.0131469	0.999696	0.999178	0.999633	0.857356	0.999764	0.605837	0.999985	0.968477	0.0264399	0.0721013	0	0	0	0	0	0	0	0	1	0
ENSG00000000971	CFH	3075	1	q31.3	196651754	196752476	protein_coding	4.87747	0.384021	0.427403	0.52025	1.08662	0.0155814	-0.17787	-0.0190938	0.0816588	0.545063	0.796589	0.0279002	0.00925354	0.0013654	1.39358e-07	0.918053	0.214874	0.899299	0.605174	1.47913e-05	8.80638e-09	0.999696	0.999178	0.221537	0.000110542	0.999764	0.918565	0.999985	0.950079	0.000887351	7.02444e-07	0	0	0	1	0	0	0	0	1	1
ENSG00000272054			2	p22.2	37208875	37212677	lncRNA	0.795832	1.0433	1.01857	0.221909	-0.185474	-0.0718309	0.377793	0.511549	0.482615	0.337029	0.906043	0.0279709	0.0650267	0.616768	0.736006	0.868127	0.33696	0.255752	0.265766	0.318112	0.0118969	0.999696	0.999178	0.999633	0.928424	0.999764	0.942248	0.999985	0.863293	0.622533	0.0673796	0	0	0	0	0	0	0	0	0	0
ENSG00000239880	RALBP1P1		3	q26.33	180323107	180325059	processed_pseudogene	1.57218	-1.02245	0.122717	0.388495	-0.924058	0.229891	-0.678068	-0.415604	-1.66398	0.252663	0.493917	0.0281491	0.745115	0.312308	0.0999078	0.527217	0.0660611	0.260616	0.00281863	0.340481	0.068458	0.999696	0.999178	0.999633	0.591353	0.999764	0.765954	0.999985	0.316885	0.641852	0.21407	0	0	0	0	0	0	0	0	0	0
ENSG00000140464	PML	5371	15	q24.1	73994673	74047827	protein_coding	5.59331	0.382903	0.118567	0.4578	0.404433	-0.435955	-1.1618	-0.294987	-0.262356	0.955476	1.29048	0.0281995	0.465142	0.00389162	0.0163786	0.00503614	8.11449e-11	0.0432606	0.0713544	1.5146e-11	2.34667e-16	0.999696	0.999178	0.417779	0.40534	0.617609	2.69439e-08	0.999985	0.742917	4.50531e-09	6.70116e-14	0	0	0	0	0	-1	0	0	1	1
ENSG00000186918	ZNF395	55893	8	p21.1	28345590	28402701	protein_coding	1.46857	1.04865	0.123357	0.604566	0.138724	-0.210007	0.431563	-0.21818	-0.282881	0.564572	0.212746	0.0283093	0.752951	0.162241	0.762595	0.595192	0.247897	0.648872	0.501241	0.0902555	0.454396	0.999696	0.999178	0.999633	0.934965	0.999764	0.926739	0.999985	0.935598	0.336261	0.671761	0	0	0	0	0	0	0	0	0	0
ENSG00000202515	VTRNA1-3	56662	5	q31.3	140726158	140726246	misc_RNA	0.583609	-1.09791	-0.437006	-1.21876	0.141951	-0.0204832	-0.254275	-0.470515	-0.542053	-0.788969	-0.2732	0.0286903	0.3151	0.0275669	0.784117	0.971343	0.578837	0.384113	0.35988	0.0261789	0.403728	0.999696	0.999178	0.964921	0.94171	0.999764	0.979968	0.999985	0.891973	0.169362	0.630742	0	0	0	0	0	0	0	0	0	0
ENSG00000155256	ZFYVE27	118813	10	q24.2	97737121	97760907	protein_coding	3.19614	0.601225	0.26321	0.0557313	-0.341911	0.33225	-0.261242	-0.116461	-0.103968	0.109112	0.215997	0.02873	0.311523	0.82692	0.240162	0.206716	0.277007	0.657614	0.701905	0.566937	0.224962	0.999696	0.999178	0.999633	0.70804	0.999764	0.928499	0.999985	0.968084	0.798708	0.44773	0	0	0	0	0	0	0	0	0	0
ENSG00000099998	GGT5	2687	22	q11.23	24219654	24245108	protein_coding	2.87104	0.722618	0.542608	0.416699	0.606131	-0.0912507	0.0384107	0.0420314	0.319376	0.719035	0.722765	0.0288923	0.060595	0.157645	0.0859944	0.731866	0.879133	0.879579	0.246384	0.00144063	0.00107074	0.999696	0.999178	0.999633	0.578809	0.999764	0.990005	0.999985	0.852112	0.0264727	0.0118328	0	0	0	0	0	0	0	0	1	1
ENSG00000076685	NT5C2	22978	10	q24.33	103087185	103277605	protein_coding	5.13641	-0.344524	-0.0826223	-0.0464817	0.206124	-0.192166	-0.40397	-0.195811	-0.00339037	0.108256	0.218033	0.0289015	0.565722	0.747994	0.20682	0.1883	0.00524331	0.189476	0.982514	0.292103	0.0383154	0.999696	0.999178	0.999633	0.690899	0.999764	0.256569	0.999985	0.998225	0.596541	0.146392	0	0	0	0	0	0	0	0	0	0
ENSG00000177409	SAMD9L	219285	7	q21.2	93130056	93148385	protein_coding	4.79444	0.866141	0.882844	1.39344	1.31043	-1.48277	-1.99321	-0.442196	-0.644224	2.36078	3.01839	0.0289016	0.0212128	5.6157e-05	0.000620572	3.52144e-06	3.11805e-10	0.0657685	0.00833244	7.99723e-14	1.70653e-17	0.999696	0.999178	0.0160362	0.0922971	0.00128921	8.02712e-08	0.999985	0.505061	5.43735e-11	6.76828e-15	0	0	1	0	-1	-1	0	0	1	1
ENSG00000163453	IGFBP7	3490	4	q12	57030773	57110385	protein_coding	8.2118	0.228129	0.0316905	0.298241	0.314477	0.19227	-0.124083	0.229081	-0.120297	0.0584697	0.226157	0.0290084	0.753928	0.00465476	0.00352423	0.062228	0.220554	0.0279523	0.244627	0.417581	0.0027064	0.999696	0.999178	0.474988	0.247877	0.999764	0.919435	0.999985	0.851302	0.698807	0.0233064	0	0	0	0	0	0	0	0	0	1
ENSG00000233452	STXBP5-AS1		6	q24.3	146824539	147204614	lncRNA	1.24799	1.01363	-0.231552	0.0519771	-0.0596118	0.253307	0.0184582	-0.0784419	0.43557	0.38235	-0.192593	0.0290333	0.553494	0.895011	0.903783	0.503732	0.963667	0.856253	0.315423	0.219432	0.513038	0.999696	0.999178	0.999633	0.976029	0.999764	0.99637	0.999985	0.878668	0.520094	0.720272	0	0	0	0	0	0	0	0	0	0
ENSG00000179941	BBS10	79738	12	q21.2	76344474	76348415	protein_coding	0.77963	1.1174	0.17664	0.840434	0.699254	0.356132	0.812561	-0.617156	-0.0795372	0.502442	0.131149	0.0291544	0.729684	0.116508	0.21003	0.453826	0.116928	0.273229	0.873242	0.197279	0.72801	0.999696	0.999178	0.999633	0.691899	0.999764	0.862022	0.999985	0.984472	0.493215	0.859478	0	0	0	0	0	0	0	0	0	0
ENSG00000177452			1	p31.3	63788721	63789304	processed_pseudogene	1.74984	0.957633	-0.434317	-0.0464209	0.129072	0.48274	-0.245642	0.442491	-0.273116	0.0747225	0.0708794	0.0291813	0.247799	0.90194	0.759608	0.228	0.492231	0.270007	0.506624	0.80515	0.783024	0.999696	0.999178	0.999633	0.934861	0.999764	0.967067	0.999985	0.937235	0.922824	0.892371	0	0	0	0	0	0	0	0	0	0
ENSG00000167182	SP2	6668	17	q21.32	47896150	47928957	protein_coding	3.14714	0.551167	0.103166	-0.259093	-0.0973991	-0.418198	0.126063	0.311282	0.168636	0.0436762	-0.254459	0.0294128	0.64828	0.273594	0.692758	0.0773069	0.570552	0.235758	0.51325	0.802568	0.124899	0.999696	0.999178	0.999633	0.91461	0.999764	0.979968	0.999985	0.937683	0.921591	0.314905	0	0	0	0	0	0	0	0	0	0
ENSG00000001461	NIPAL3	57185	1	p36.11	24415802	24472976	protein_coding	4.57509	0.355373	0.0965506	0.160477	0.151651	0.0293348	-0.139006	0.417702	0.0663327	-0.181672	-0.0526891	0.029584	0.53145	0.294448	0.382297	0.855017	0.362043	0.0166035	0.708914	0.124524	0.64263	0.999696	0.999178	0.999633	0.796621	0.999764	0.947061	0.999985	0.968084	0.394838	0.811483	0	0	0	0	0	0	0	0	0	0
ENSG00000166503	HDGFL3	50810	15	q25.2	83112738	83207823	protein_coding	6.66408	-0.236911	0.0536143	-0.101228	-0.0672337	-0.0556608	0.257254	-0.144704	0.0465454	0.0464295	-0.124428	0.029602	0.606659	0.339157	0.543679	0.594714	0.0158956	0.176609	0.672434	0.532182	0.102178	0.999696	0.999178	0.999633	0.870399	0.999764	0.481963	0.999985	0.963427	0.77488	0.278522	0	0	0	0	0	0	0	0	0	0
ENSG00000214460	TPT1P6		6	q14.3	85427453	85427966	processed_pseudogene	3.80166	-0.445059	-0.321391	0.228005	0.138219	-0.251389	0.141688	-0.00140506	-0.0985702	0.181411	0.0527365	0.0297611	0.0842613	0.227507	0.519319	0.176742	0.416947	0.993933	0.622072	0.171495	0.688343	0.999696	0.999178	0.999633	0.858407	0.999764	0.958815	0.999985	0.952585	0.463598	0.835633	0	0	0	0	0	0	0	0	0	0
ENSG00000183486	MX2	4600	21	q22.3	41361999	41409393	protein_coding	0.119431	2.14835	1.10105	3.39067	3.8551	-1.91076	-2.59118	1.16717	0.539477	3.16947	4.42556	0.0298044	0.264808	6.64669e-05	1.04827e-05	0.0197284	0.000104881	0.0356663	0.154745	1.68325e-06	6.69535e-11	0.999696	0.999178	0.0182503	0.00341038	0.999764	0.0110918	0.999985	0.815906	0.000155903	8.17062e-09	0	0	1	1	0	-1	0	0	1	1
ENSG00000137200	CMTR1	23070	6	p21.2	37433219	37482827	protein_coding	3.56903	0.493997	0.192168	0.0939275	0.141777	-0.640099	-0.593979	-0.362862	-0.245601	0.707519	0.951859	0.0300681	0.362279	0.651916	0.544063	0.00268683	0.00157912	0.0693296	0.18595	1.09448e-05	7.95967e-09	0.999696	0.999178	0.999633	0.870476	0.420009	0.109984	0.999985	0.837005	0.000730232	6.38473e-07	0	0	0	0	0	0	0	0	1	1
ENSG00000181191	PJA1	64219	X	q13.1	69160851	69165521	protein_coding	4.52298	0.353633	-0.0441984	0.0181833	0.0177211	-0.0400317	-0.226905	0.133605	0.0616698	0.219236	0.0844042	0.0300699	0.765562	0.903822	0.914439	0.788524	0.109862	0.378887	0.701745	0.0497515	0.422119	0.999696	0.999178	0.999633	0.979567	0.999764	0.85576	0.999985	0.968084	0.24234	0.645495	0	0	0	0	0	0	0	0	0	0
ENSG00000067221	STOML1	9399	15	q24.1	73978926	73994622	protein_coding	3.52681	0.487715	0.0106136	0.233218	-0.0757699	-0.0505029	-0.0192748	0.234466	0.0628836	0.215545	0.0825885	0.0301332	0.960622	0.295485	0.748326	0.815926	0.921289	0.283569	0.786042	0.18052	0.579841	0.999696	0.999178	0.999633	0.930991	0.999764	0.99099	0.999985	0.975439	0.473972	0.7715	0	0	0	0	0	0	0	0	0	0
ENSG00000143183	TMCO1	54499	1	q24.1	165724293	165827755	protein_coding	7.18621	0.253743	0.114601	0.0423702	0.102102	-0.0232099	-0.0250761	0.0287393	0.138952	-0.0117067	-0.0640216	0.0302593	0.312	0.708845	0.391229	0.838692	0.823786	0.802826	0.244389	0.884927	0.433401	0.999696	0.999178	0.999633	0.800181	0.999764	0.990005	0.999985	0.85107	0.957103	0.65459	0	0	0	0	0	0	0	0	0	0
ENSG00000231169	EEF1B2P1		15	q21.2	52505191	52505862	processed_pseudogene	1.87216	-0.982417	-0.200988	-0.1374	0.13061	0.394066	-0.0952635	-0.383729	-0.485483	-0.043284	0.261592	0.0304355	0.592525	0.696774	0.767944	0.291433	0.776668	0.300591	0.256893	0.867189	0.318713	0.999696	0.999178	0.999633	0.935827	0.999764	0.990005	0.999985	0.859135	0.949155	0.551452	0	0	0	0	0	0	0	0	0	0
ENSG00000204261	PSMB8-AS1	100507463	6	p21.32	32844078	32846500	lncRNA	1.06047	1.27233	1.83117	1.60062	1.29319	0.208956	-1.54367	0.239868	-0.339629	1.42387	2.08648	0.0304414	0.00374112	0.00530978	0.0243707	0.640493	0.00122355	0.574234	0.440162	0.00079042	1.60594e-06	0.999696	0.847868	0.502073	0.447477	0.999764	0.090051	0.999985	0.918748	0.018144	6.2821e-05	0	0	0	0	0	0	0	0	1	1
ENSG00000257354	MIRLET7IHG	120766144	12	q14.1	62602752	62622213	lncRNA	0.544615	1.53537	-0.951659	0.897148	-1.42157	0.41025	0.81422	0.372807	1.19499	0.923375	-0.624122	0.0305468	0.151756	0.141374	0.0573841	0.47791	0.13993	0.492256	0.0711852	0.0577494	0.158653	0.999696	0.999178	0.999633	0.533071	0.999764	0.884794	0.999985	0.742917	0.264986	0.363767	0	0	0	0	0	0	0	0	0	0
ENSG00000103549	RNF40	9810	16	p11.2	30761745	30776307	protein_coding	5.02664	0.362427	-0.150208	-0.128952	-0.126111	0.040559	0.0172183	-0.0904845	-0.0742684	0.210388	0.0561933	0.0306497	0.337547	0.419675	0.468251	0.794106	0.90916	0.569575	0.64873	0.0675836	0.60779	0.999696	0.999178	0.999633	0.838776	0.999764	0.990005	0.999985	0.958402	0.287849	0.788983	0	0	0	0	0	0	0	0	0	0
ENSG00000254531	FLJ20021	90024	4	q24	101347752	101349436	lncRNA	2.19181	-0.6982	-0.428306	-0.511764	-0.42988	0.171309	-0.124336	0.3557	-0.357543	-0.14603	0.203412	0.0311877	0.13986	0.100548	0.268371	0.516768	0.633604	0.251286	0.272563	0.476879	0.316955	0.999696	0.999178	0.999633	0.725116	0.999764	0.985288	0.999985	0.863293	0.739645	0.549943	0	0	0	0	0	0	0	0	0	0
ENSG00000157227	MMP14	4323	14	q11.2	22836560	22849041	protein_coding	5.54885	-0.480487	-0.0862861	-0.276564	0.256349	0.2198	0.0781494	-0.0682978	-0.337722	-0.258267	0.286005	0.0311987	0.672881	0.169967	0.276752	0.267661	0.67952	0.760924	0.158927	0.0826585	0.0597781	0.999696	0.999178	0.999633	0.729456	0.999764	0.988981	0.999985	0.818687	0.320881	0.196029	0	0	0	0	0	0	0	0	0	0
ENSG00000226723			1	q31.2	192246708	192247487	processed_pseudogene	2.60114	-0.634745	-0.188459	-0.274409	-0.208229	-0.147124	0.160711	0.262411	0.56245	-0.484713	-0.901371	0.0314457	0.431028	0.294906	0.488907	0.599235	0.535884	0.389233	0.123312	0.0163401	4.27076e-05	0.999696	0.999178	0.999633	0.846713	0.999764	0.972551	0.999985	0.799498	0.128284	0.00096484	0	0	0	0	0	0	0	0	0	-1
ENSG00000183048	SLC25A10	1468	17	q25.3	81712236	81721016	protein_coding	2.73393	0.683842	-0.0635182	0.332842	-0.192564	-0.453671	0.367715	-0.194835	0.472992	0.630161	-0.000102534	0.031563	0.821935	0.256189	0.544546	0.107112	0.128121	0.501464	0.117887	0.00404152	0.999586	0.999696	0.999178	0.999633	0.870858	0.999764	0.867311	0.999985	0.798733	0.0526985	0.999736	0	0	0	0	0	0	0	0	0	0
ENSG00000083067	TRPM3	80036	9	q21.13	70529060	71446904	protein_coding	0.958008	1.2559	0.913738	-0.054958	0.973986	-0.680508	-0.0972013	-0.109165	-0.839479	0.651254	1.08498	0.0315958	0.0862415	0.911998	0.08598	0.175708	0.826278	0.831195	0.0953704	0.0877117	0.00405659	0.999696	0.999178	0.999633	0.578809	0.999764	0.990005	0.999985	0.768897	0.330651	0.0309348	0	0	0	0	0	0	0	0	0	1
ENSG00000034533	ASTE1	28990	3	q22.1	131013875	131027649	protein_coding	3.23121	0.513001	-0.187026	0.117592	-0.306596	-0.126549	0.0636608	-0.198491	0.0333422	-0.0283754	-0.357326	0.0316319	0.40561	0.584619	0.249923	0.590482	0.792103	0.423688	0.895589	0.864316	0.0347736	0.999696	0.999178	0.999633	0.710042	0.999764	0.990005	0.999985	0.987506	0.948366	0.13704	0	0	0	0	0	0	0	0	0	0
ENSG00000197008	ZNF138	7697	7	q11.21	64794388	64833681	protein_coding	3.43651	-0.495501	0.260257	-0.163961	0.236563	-0.298944	-0.2841	-0.144351	-0.503863	0.143799	0.259398	0.0317739	0.204026	0.44688	0.320503	0.152584	0.173343	0.497359	0.0324184	0.327304	0.0839804	0.999696	0.999178	0.999633	0.760367	0.999764	0.902323	0.999985	0.642873	0.631088	0.244612	0	0	0	0	0	0	0	0	0	0
ENSG00000288973			7	p14.3	29645921	29648968	lncRNA	1.03777	0.866301	0.461912	0.296932	1.23617	1.83606	-0.147117	-0.482798	0.463594	-0.793029	-0.0509077	0.0318194	0.252632	0.468573	0.00630438	0.00101515	0.683064	0.330266	0.393468	0.0290546	0.875265	0.999696	0.999178	0.999633	0.296099	0.185824	0.988981	0.999985	0.904265	0.180131	0.942343	0	0	0	0	0	0	0	0	0	0
ENSG00000197582	GPX1P1		X	p22.2	13378735	13379340	processed_pseudogene	7.37243	-0.252461	-0.199509	0.0172369	-0.0772613	0.012482	-0.209594	-0.0691276	-0.15057	-0.00350858	0.0397885	0.0321421	0.0826595	0.878672	0.511346	0.912618	0.0667149	0.544148	0.20181	0.965147	0.621595	0.999696	0.999178	0.999633	0.856153	0.999764	0.766459	0.999985	0.842641	0.986497	0.797971	0	0	0	0	0	0	0	0	0	0
ENSG00000242732	RTL5	340526	X	q13.1	72127110	72131915	protein_coding	0.69563	-1.21105	-0.0350103	0.290224	1.6586	0.483241	-0.257769	0.478919	0.607874	0.0720761	0.354362	0.0321977	0.939667	0.541687	0.0048047	0.254021	0.598776	0.308674	0.218288	0.831039	0.338469	0.999696	0.999178	0.999633	0.268806	0.999764	0.982743	0.999985	0.8471	0.933929	0.570803	0	0	0	0	0	0	0	0	0	0
ENSG00000147394	ZNF185	7739	X	q28	152898067	152973481	protein_coding	3.78353	0.563701	0.334372	-0.0123249	0.408685	-0.424759	0.52305	-0.21497	0.279368	-0.0764514	-0.49873	0.0322932	0.164994	0.962081	0.155174	0.118281	0.0588375	0.476305	0.364638	0.690368	0.014819	0.999696	0.999178	0.999633	0.638539	0.999764	0.746318	0.999985	0.891973	0.868618	0.0776761	0	0	0	0	0	0	0	0	0	0
ENSG00000141574	SECTM1	6398	17	q25.3	82321024	82334074	protein_coding	-0.310968	1.6987	1.13887	0.83714	1.95437	-0.356882	-2.52222	-0.308904	-0.602198	1.20565	3.16706	0.0323415	0.143311	0.195851	0.0124913	0.646259	6.83923e-05	0.59363	0.252956	0.0207656	7.20507e-09	0.999696	0.999178	0.999633	0.380655	0.999764	0.00781204	0.999985	0.857275	0.147729	5.84511e-07	0	0	0	0	0	-1	0	0	0	1
ENSG00000102359	SRPX2	27286	X	q22.1	100644195	100675788	protein_coding	5.70842	0.284355	0.251914	0.297834	0.506954	0.334819	-0.132589	0.247389	-0.0880839	0.137564	0.382729	0.0324282	0.0435975	0.0170156	0.000403503	0.00913655	0.266874	0.0485133	0.492894	0.130065	7.13463e-05	0.999696	0.999178	0.859454	0.0685858	0.846468	0.928224	0.999985	0.933483	0.402485	0.00144699	0	0	0	0	0	0	0	0	0	1
ENSG00000115325	DOK1	1796	2	p13.1	74549026	74557551	protein_coding	3.42094	0.492356	-0.115621	-0.146057	-0.0557959	0.209211	-0.157247	0.302825	0.0639651	-0.0407315	0.049258	0.0324685	0.580175	0.462338	0.803391	0.328357	0.422018	0.160368	0.765706	0.792234	0.729278	0.999696	0.999178	0.999633	0.947141	0.999764	0.961863	0.999985	0.97167	0.916581	0.860406	0	0	0	0	0	0	0	0	0	0
ENSG00000231333	RPL34P6		1	q32.1	200863808	200864152	processed_pseudogene	2.75928	-0.493395	-0.505749	0.211533	-0.136892	-0.0720976	0.286303	0.031068	-0.182566	0.097028	0.116827	0.0324783	0.0248749	0.343598	0.626888	0.733784	0.154668	0.885811	0.448302	0.526955	0.455311	0.999696	0.999178	0.999633	0.895339	0.999764	0.895822	0.999985	0.922447	0.772232	0.672486	0	0	0	0	0	0	0	0	0	0
ENSG00000188735	TMEM120B	144404	12	q24.31	121712752	121783001	protein_coding	3.02932	-0.57619	0.126586	0.0426085	0.380568	-0.191755	0.113542	0.0852987	0.367375	-0.0778839	0.324869	0.0324909	0.595555	0.849505	0.129109	0.427615	0.583502	0.721823	0.106141	0.639927	0.050085	0.999696	0.999178	0.999633	0.620357	0.999764	0.980594	0.999985	0.781509	0.841643	0.175144	0	0	0	0	0	0	0	0	0	0
ENSG00000275140	SEC22B3P		1	q21.2	148772640	148784594	unprocessed_pseudogene	1.34005	-1.10707	-0.105481	-0.813371	-0.33273	-0.427168	-0.314844	-0.240645	-0.195937	-0.573392	0.0986907	0.0327202	0.821803	0.068452	0.587781	0.4015	0.460926	0.636261	0.735695	0.0703776	0.77377	0.999696	0.999178	0.999633	0.886015	0.999764	0.964434	0.999985	0.969592	0.293024	0.88795	0	0	0	0	0	0	0	0	0	0
ENSG00000130023	ERMARD	55780	6	q27	169751622	169781600	protein_coding	3.83723	0.408888	0.373986	-0.0672152	0.00176191	-0.26176	-0.00426991	-0.0037131	0.270468	-0.0872588	-0.109674	0.0327772	0.0535793	0.713665	0.993481	0.187996	0.981626	0.985121	0.229829	0.521675	0.442453	0.999696	0.999178	0.999633	0.998606	0.999764	0.998357	0.999985	0.8471	0.768676	0.662011	0	0	0	0	0	0	0	0	0	0
ENSG00000106236	NPTX2	4885	7	q22.1	98617285	98629869	protein_coding	2.22661	-0.872131	0.606061	0.473811	1.7677	0.277199	-0.0389237	-0.551787	0.353278	0.081049	0.644849	0.0331213	0.0726561	0.142259	3.6573e-06	0.40078	0.892157	0.12799	0.275883	0.73535	0.0103639	0.999696	0.999178	0.999633	0.00149197	0.999764	0.990005	0.999985	0.86347	0.890946	0.0612992	0	0	0	1	0	0	0	0	0	0
ENSG00000173275	ZNF449	203523	X	q26.3	135344796	135363413	protein_coding	2.4594	-0.657902	-0.056336	0.324533	-0.00728158	-0.13067	0.297856	-0.197328	-0.097126	0.129878	0.125629	0.0332229	0.830065	0.24206	0.983655	0.640862	0.245207	0.47288	0.751588	0.505482	0.531057	0.999696	0.999178	0.999633	0.99574	0.999764	0.926739	0.999985	0.969979	0.758041	0.733453	0	0	0	0	0	0	0	0	0	0
ENSG00000138101	DTNB	1838	2	p23.3	25377198	25673647	protein_coding	1.65041	0.804557	0.479568	0.157794	-0.605464	-0.112233	-0.341842	0.199729	-0.000512504	0.192692	-0.211	0.0332274	0.143129	0.647435	0.111987	0.744232	0.290676	0.602085	0.998972	0.470104	0.375744	0.999696	0.999178	0.999633	0.605204	0.999764	0.935641	0.999985	0.999947	0.734612	0.606748	0	0	0	0	0	0	0	0	0	0
ENSG00000136891	TEX10	54881	9	q31.1	100302077	100352942	protein_coding	5.1032	0.303883	0.00272999	0.126352	0.207633	-0.123968	0.117985	-0.000418682	0.0865363	-0.156272	-0.237223	0.0334081	0.984065	0.360466	0.165806	0.393088	0.40033	0.997816	0.575153	0.132518	0.0222003	0.999696	0.999178	0.999633	0.647885	0.999764	0.954557	0.999985	0.947687	0.406561	0.102344	0	0	0	0	0	0	0	0	0	0
ENSG00000143416	SELENBP1	8991	1	q21.3	151364304	151372707	protein_coding	2.38717	0.799838	0.131294	0.888387	0.0881184	0.10956	-0.0969909	-0.174521	-0.155406	1.10932	0.805544	0.0335092	0.687223	0.0082813	0.798907	0.718118	0.699273	0.500423	0.587026	2.34352e-05	0.000265258	0.999696	0.999178	0.649673	0.946534	0.999764	0.988981	0.999985	0.948999	0.00129693	0.0039951	0	0	0	0	0	0	0	0	1	1
ENSG00000254170			5	q14.1	78708734	78716082	processed_pseudogene	1.54947	-1.04335	-0.496762	-0.324403	-0.530402	-0.690759	0.129136	0.211547	-0.0349641	0.219731	-0.430031	0.033969	0.177683	0.442899	0.263135	0.0675262	0.736885	0.591823	0.937961	0.418405	0.115848	0.999696	0.999178	0.999633	0.723023	0.999764	0.990005	0.999985	0.991309	0.699329	0.300032	0	0	0	0	0	0	0	0	0	0
ENSG00000115009	CCL20	6364	2	q36.3	227805739	227817564	protein_coding	2.29584	-0.710745	-6.40583e-05	0.229718	-0.0883361	-1.12895	-1.4281	-0.913067	-1.36005	0.00901915	0.582553	0.0339707	0.99982	0.480651	0.826386	0.00323138	3.25128e-05	0.0171979	0.00136796	0.967591	0.00768857	0.999696	0.99982	0.999633	0.955657	0.485659	0.00393405	0.999985	0.203456	0.987592	0.0492889	0	0	0	0	0	-1	0	0	0	1
ENSG00000180263	FGD6	55785	12	q22	95076749	95217482	protein_coding	2.98555	0.536405	0.116116	-0.127362	-0.20224	0.0824133	0.0452814	0.0785473	0.348169	0.156935	0.200813	0.0340361	0.634329	0.596064	0.473294	0.727579	0.83553	0.747096	0.159237	0.370099	0.239491	0.999696	0.999178	0.999633	0.841178	0.999764	0.990005	0.999985	0.818687	0.665072	0.465827	0	0	0	0	0	0	0	0	0	0
ENSG00000277702			1	q21.1	143419625	143420207	unprocessed_pseudogene	4.60533	0.361247	-0.0492327	-0.080119	-0.455645	0.172997	-0.15037	0.0495856	-0.0375345	0.0613513	-0.0587322	0.0341733	0.748756	0.600761	0.0191608	0.275433	0.328188	0.757254	0.830341	0.592348	0.600373	0.999696	0.999178	0.999633	0.421035	0.999764	0.941313	0.999985	0.980424	0.813937	0.784131	0	0	0	0	0	0	0	0	0	0
ENSG00000102743	SLC25A15	10166	13	q14.11	40789412	40812460	protein_coding	3.88146	-0.435126	-0.102316	-0.394379	-0.105771	0.0506311	0.359633	-0.0969492	0.460071	-0.24555	-0.389154	0.0343577	0.606485	0.0571743	0.643279	0.793318	0.0671166	0.65698	0.057346	0.0850179	0.0117399	0.999696	0.999178	0.999633	0.899271	0.999764	0.766459	0.999985	0.714786	0.325526	0.0667018	0	0	0	0	0	0	0	0	0	0
ENSG00000148671	ADIRF	10974	10	q23.2	86968432	86983934	protein_coding	4.0593	0.395859	0.143248	0.186504	-0.0604933	0.097988	-0.314109	0.417871	-0.207399	-0.000699664	0.171795	0.0344137	0.386741	0.251603	0.761168	0.56622	0.0563058	0.023461	0.283116	0.995618	0.158048	0.999696	0.999178	0.999633	0.93494	0.999764	0.740954	0.999985	0.868533	0.998138	0.36331	0	0	0	0	0	0	0	0	0	0
ENSG00000105556	MIER2	54531	19	p13.3	305573	344815	protein_coding	3.94791	0.458453	-0.0747439	0.215752	-0.0876564	0.0117721	-0.115379	0.281836	-0.136375	0.182455	0.219833	0.0344368	0.708744	0.28972	0.697745	0.953033	0.525025	0.17528	0.518552	0.225281	0.11414	0.999696	0.999178	0.999633	0.916926	0.999764	0.971617	0.999985	0.939325	0.526199	0.297119	0	0	0	0	0	0	0	0	0	0
ENSG00000154529	CNTNAP3B	728577	9	p11.2	41890314	42129510	protein_coding	3.71124	0.456518	0.167536	0.411187	0.49213	0.178401	-0.0194201	0.111284	0.36411	0.348905	0.290738	0.0344401	0.380418	0.0324262	0.0323125	0.344956	0.911319	0.559572	0.0822821	0.0176956	0.0434497	0.999696	0.999178	0.975081	0.467926	0.999764	0.990787	0.999985	0.759428	0.133611	0.159408	0	0	0	0	0	0	0	0	0	0
ENSG00000135587	SMPD2	6610	6	q21	109440724	109443919	protein_coding	2.6941	-0.608893	-0.156936	0.300892	-0.0329713	0.0235727	-0.484145	0.406463	-0.146959	0.244604	0.321655	0.0345976	0.512304	0.214956	0.904503	0.915407	0.0271216	0.0996643	0.56829	0.165209	0.052678	0.999696	0.999178	0.999633	0.976226	0.999764	0.605837	0.999985	0.947687	0.454691	0.181325	0	0	0	0	0	0	0	0	0	0
ENSG00000267533			18	p11.21	12067173	12068417	processed_pseudogene	0.964127	1.2667	1.32027	0.596717	-0.277753	-0.248598	-0.514582	0.601633	-0.07148	0.706538	1.07703	0.0346434	0.0204753	0.22544	0.618871	0.630754	0.198724	0.196662	0.880112	0.0747135	0.00321438	0.999696	0.999178	0.999633	0.892901	0.999764	0.912644	0.999985	0.985227	0.302712	0.0261957	0	0	0	0	0	0	0	0	0	1
ENSG00000109511	ANXA10	11199	4	q32.3	168092537	168187736	protein_coding	4.06942	0.444149	0.196043	-0.175117	0.177123	-0.0991409	0.270322	0.17701	0.365792	0.110348	-0.0213446	0.034795	0.320574	0.377289	0.43935	0.625074	0.163434	0.372407	0.0931543	0.444309	0.884288	0.999696	0.999178	0.999633	0.823449	0.999764	0.89773	0.999985	0.767662	0.71771	0.946466	0	0	0	0	0	0	0	0	0	0
ENSG00000033011	ALG1	56052	16	p13.3	5033702	5087379	protein_coding	4.81884	0.302566	0.0796323	0.036189	0.0772151	0.106119	-0.233919	0.16028	0.385326	-0.115917	-0.138877	0.034808	0.561551	0.791431	0.620417	0.45392	0.0891051	0.274841	0.0184662	0.256948	0.176483	0.999696	0.999178	0.999633	0.893017	0.999764	0.821332	0.999985	0.568663	0.560948	0.386595	0	0	0	0	0	0	0	0	0	0
ENSG00000036054	TBC1D23	55773	3	q12.1	100260992	100325251	protein_coding	5.53595	-0.30532	-0.0454619	-0.0566973	0.0685682	0.00967284	-0.0862866	0.15499	0.339739	-0.0363179	0.0110911	0.0349247	0.744248	0.682251	0.656889	0.943824	0.517726	0.267946	0.0295235	0.710401	0.9128	0.999696	0.999178	0.999633	0.904135	0.999764	0.970983	0.999985	0.635316	0.879442	0.960424	0	0	0	0	0	0	0	0	0	0
ENSG00000290567	ATP8B5P	158381	9	p13.3	35406755	35483035	lncRNA	4.01648	-0.381703	0.0897555	-0.0586725	0.12701	-0.0195472	-0.148564	0.267521	-0.0986763	-0.0754339	0.430935	0.0349825	0.587596	0.734014	0.533955	0.907884	0.333981	0.125788	0.577661	0.534066	0.000712151	0.999696	0.999178	0.999633	0.86585	0.999764	0.941313	0.999985	0.948247	0.776279	0.008559	0	0	0	0	0	0	0	0	0	1
ENSG00000012817	KDM5D	8284	Y	q11.223	19703865	19744939	protein_coding	2.93924	0.636418	0.130741	0.0636114	0.265495	0.0409391	-0.100605	0.324313	-0.359952	0.341341	0.436151	0.0350571	0.617513	0.805576	0.352069	0.873973	0.666228	0.217803	0.186842	0.087994	0.0181435	0.999696	0.999178	0.999633	0.779278	0.999764	0.985288	0.999985	0.837005	0.331187	0.0886611	0	0	0	0	0	0	0	0	0	0
ENSG00000183323	CCDC125	202243	5	q13.2	69280175	69332809	protein_coding	2.44645	-0.709131	-0.111749	-0.361957	-0.44422	-0.369866	-0.174171	-0.0673795	-0.626375	0.330605	0.202669	0.0351898	0.683495	0.237725	0.204784	0.182511	0.494523	0.803106	0.0576689	0.0949132	0.294185	0.999696	0.999178	0.999633	0.688677	0.999764	0.967067	0.999985	0.716153	0.344739	0.525179	0	0	0	0	0	0	0	0	0	0
ENSG00000256040	PAPPA-AS1	493913	9	q33.1	116398157	116400606	lncRNA	0.247368	1.68541	0.811882	0.552178	-1.22967	1.55702	0.271882	-0.30263	-1.61871	0.506403	-0.116648	0.0352673	0.16361	0.320554	0.0977046	0.0387585	0.639343	0.571645	0.0336511	0.332958	0.780139	0.999696	0.999178	0.999633	0.58801	0.999764	0.985288	0.999985	0.649672	0.636238	0.890963	0	0	0	0	0	0	0	0	0	0
ENSG00000086062	B4GALT1	2683	9	p21.1	33104082	33167356	protein_coding	4.97862	0.343708	-0.0503887	-0.0586336	0.260197	0.141329	-0.153465	-0.086877	0.073035	-0.0927894	-0.045895	0.0353185	0.745158	0.70698	0.124613	0.375544	0.308649	0.609092	0.676967	0.421935	0.681785	0.999696	0.999178	0.999633	0.618158	0.999764	0.939958	0.999985	0.963527	0.701243	0.832105	0	0	0	0	0	0	0	0	0	0
ENSG00000198689	SLC9A6	10479	X	q26.3	135973841	136047269	protein_coding	3.56618	0.476403	0.0703375	-0.0617875	-0.130852	-0.16392	0.290558	-0.00694038	0.122223	0.0137723	-0.198593	0.0353369	0.764939	0.781422	0.594074	0.465018	0.193503	0.976622	0.627747	0.931861	0.230956	0.999696	0.999178	0.999633	0.886516	0.999764	0.90999	0.999985	0.952595	0.975831	0.455342	0	0	0	0	0	0	0	0	0	0
ENSG00000134108	ARL8B	55207	3	p26.1	5122249	5180911	protein_coding	6.29216	-0.203049	-0.0393088	-0.0389852	-0.0517	-0.0979393	0.00794497	-0.108321	0.0370497	-0.286156	-0.309884	0.0353404	0.671346	0.678984	0.605013	0.312131	0.932423	0.272046	0.717593	9.25829e-05	3.1822e-05	0.999696	0.999178	0.999633	0.889454	0.999764	0.991822	0.999985	0.968477	0.00373418	0.000755997	0	0	0	0	0	0	0	0	-1	-1
ENSG00000157152	SYN2	6854	3	p25.2	12004388	12192032	protein_coding	2.40491	-0.615426	-0.27057	-0.0634202	-0.168535	-0.652621	-0.375773	-0.233413	-0.260965	-0.320643	-0.0457614	0.0354038	0.292777	0.809156	0.586979	0.025979	0.168345	0.480922	0.370841	0.107486	0.803585	0.999696	0.999178	0.999633	0.885677	0.999764	0.902323	0.999985	0.894795	0.367148	0.903788	0	0	0	0	0	0	0	0	0	0
ENSG00000164961	WASHC5	9897	8	q24.13	125024260	125091819	protein_coding	5.15693	-0.295832	-0.119326	-0.0219317	-0.10421	-0.0734473	0.0754406	-0.201024	0.0413005	-0.209797	-0.308295	0.0356612	0.365976	0.870607	0.481615	0.599095	0.57193	0.168899	0.786356	0.0347842	0.0024283	0.999696	0.999178	0.999633	0.844758	0.999764	0.979968	0.999985	0.975439	0.198939	0.0216695	0	0	0	0	0	0	0	0	0	-1
ENSG00000171517	LPAR3	23566	1	p22.3	84811602	84893206	protein_coding	0.470633	1.47798	0.0889684	0.168418	-0.140419	1.32853	0.330146	-0.319956	0.900997	0.492501	-0.118945	0.0357796	0.886091	0.789461	0.846926	0.0386634	0.565317	0.564299	0.195336	0.313374	0.795965	0.999696	0.999178	0.999633	0.960557	0.999764	0.979968	0.999985	0.840902	0.618116	0.899375	0	0	0	0	0	0	0	0	0	0
ENSG00000197061	H4C3	8364	6	p22.2	26103933	26104337	protein_coding	9.30425	-0.389842	-0.326995	-0.482629	-0.812756	0.240126	0.352401	-0.343425	0.10422	-0.0486389	-0.445201	0.0357926	0.0753409	0.0104862	5.63466e-05	0.18868	0.0558211	0.0634752	0.571833	0.704361	0.00108578	0.999696	0.999178	0.71764	0.0146276	0.999764	0.73866	0.999985	0.947687	0.876645	0.0119436	0	0	0	-1	0	0	0	0	0	-1
ENSG00000155465	SLC7A7	9056	14	q11.2	22773222	22829820	protein_coding	0.726667	1.79812	0.936423	0.679697	0.487412	0.539117	-0.551194	0.214229	-0.801791	1.38031	1.85032	0.0361907	0.232061	0.281629	0.51294	0.368187	0.277002	0.691607	0.167735	0.0110973	0.000206107	0.999696	0.999178	0.999633	0.856153	0.999764	0.928499	0.999985	0.827528	0.100296	0.00333651	0	0	0	0	0	0	0	0	0	1
ENSG00000130956	HABP4	22927	9	q22.32	96450169	96491336	protein_coding	3.79948	-0.494352	-0.287961	0.15434	-0.0736457	-0.207482	0.178104	-0.0760616	0.828405	-0.0783903	-0.44292	0.0363489	0.184917	0.488209	0.762252	0.340408	0.387538	0.753987	0.00185382	0.619933	0.0078539	0.999696	0.999178	0.999633	0.934965	0.999764	0.95335	0.999985	0.238681	0.829902	0.0499946	0	0	0	0	0	0	0	0	0	-1
ENSG00000154545	MAGED4	728239	X	p11.22	52184876	52192268	protein_coding	1.08198	1.18454	1.45678	1.05411	0.154558	0.0160414	-0.507383	1.37738	-0.392142	1.09257	1.61076	0.0364077	0.0168724	0.0364377	0.788991	0.96772	0.217609	0.00225058	0.363119	0.00520186	4.87108e-05	0.999696	0.999178	0.992859	0.943801	0.999764	0.918565	0.999985	0.891973	0.0617832	0.00107495	0	0	0	0	0	0	0	0	0	1
ENSG00000135919	SERPINE2	5270	2	q36.1	223975045	224039318	protein_coding	4.89174	0.361606	0.258628	-0.0546022	0.18774	0.116923	0.0589945	0.0390083	-0.226123	-0.0522183	0.05982	0.0364174	0.107298	0.739352	0.303941	0.48558	0.71279	0.823988	0.213406	0.667279	0.610785	0.999696	0.999178	0.999633	0.748908	0.999764	0.989245	0.999985	0.8471	0.857006	0.790587	0	0	0	0	0	0	0	0	0	0
ENSG00000244086			17	q12	38855314	38855670	processed_pseudogene	3.12057	-0.615059	0.118832	-0.366636	0.263441	-0.211479	-0.074912	-0.16052	-0.099278	0.337647	0.558656	0.0364584	0.626184	0.146199	0.368028	0.375827	0.730493	0.488287	0.685297	0.0487637	0.00210666	0.999696	0.999178	0.999633	0.787589	0.999764	0.990005	0.999985	0.965051	0.23959	0.0194812	0	0	0	0	0	0	0	0	0	1
ENSG00000101439	CST3	1471	20	p11.21	23626706	23638473	protein_coding	8.34588	0.263813	0.101964	0.22775	0.201221	0.113759	-0.148758	0.176141	-0.0417992	0.128935	0.248652	0.0367041	0.408016	0.0684717	0.112392	0.356943	0.227096	0.156559	0.736647	0.14361	0.00618059	0.999696	0.999178	0.999633	0.6054	0.999764	0.92264	0.999985	0.969592	0.424477	0.0419223	0	0	0	0	0	0	0	0	0	1
ENSG00000171425	ZNF581	51545	19	q13.42	55635459	55645623	protein_coding	4.57661	0.335221	0.0648544	-0.000872822	0.0589106	-0.0891068	0.00121047	0.0219435	0.0337091	0.12931	0.0524949	0.0367118	0.669336	0.995523	0.730552	0.570198	0.993404	0.888644	0.839183	0.248551	0.631755	0.999696	0.999178	0.999633	0.92702	0.999764	0.998919	0.999985	0.981329	0.551658	0.80481	0	0	0	0	0	0	0	0	0	0
ENSG00000115008	IL1A	3552	2	q14.1	112773925	112784493	protein_coding	1.56134	-1.27069	0.286695	-0.113472	0.247178	0.0508183	-0.607486	-1.06876	-0.271733	0.768432	1.20694	0.0368019	0.584509	0.810666	0.674506	0.898943	0.103685	0.0104563	0.562985	0.0122098	0.000790463	0.999696	0.999178	0.999633	0.908633	0.999764	0.849992	0.999985	0.946331	0.106922	0.00925101	0	0	0	0	0	0	0	0	0	1
ENSG00000197860	SGTB	54557	5	q12.3	65665928	65723035	protein_coding	3.90613	-0.423299	-0.205253	0.148763	-0.119707	-0.134787	-0.317249	-0.189235	-0.0496035	-0.164074	-0.0588957	0.0368251	0.289526	0.447214	0.592514	0.50397	0.0888903	0.374812	0.825077	0.244473	0.669182	0.999696	0.999178	0.999633	0.886516	0.999764	0.821332	0.999985	0.980289	0.54703	0.826847	0	0	0	0	0	0	0	0	0	0
ENSG00000260097	SPDYE6	729597	7	q22.1	102345746	102356444	protein_coding	2.97966	0.775531	-0.00675668	0.00683233	-0.222052	0.204457	-0.7184	-0.294288	0.305249	0.238784	0.31353	0.0369273	0.985952	0.984454	0.608255	0.563255	0.0520772	0.415688	0.402639	0.358097	0.224195	0.999696	0.999178	0.999633	0.891192	0.999764	0.738339	0.999985	0.907487	0.653792	0.447047	0	0	0	0	0	0	0	0	0	0
ENSG00000186594	MIR22HG	84981	17	p13.3	1711447	1717174	lncRNA	4.03869	-0.395192	0.0791237	0.171091	0.492833	-0.0974486	0.250339	0.180976	0.409744	0.170577	0.255698	0.0371229	0.635073	0.301914	0.0146995	0.551791	0.111845	0.271656	0.0207947	0.154743	0.0425505	0.999696	0.999178	0.999633	0.391995	0.999764	0.859019	0.999985	0.58217	0.43986	0.157271	0	0	0	0	0	0	0	0	0	0
ENSG00000173597	SULT1B1	27284	4	q13.3	69721167	69787961	protein_coding	5.85637	0.230559	0.248266	0.233066	0.128645	0.10977	0.241545	0.00672383	0.572003	-0.262758	-0.588093	0.0371296	0.0225648	0.0381522	0.278814	0.326837	0.034006	0.954808	3.2418e-05	0.00185396	3.82232e-09	0.999696	0.999178	0.999633	0.731162	0.999764	0.644944	0.999985	0.0154288	0.031548	3.34816e-07	0	0	0	0	0	0	0	1	-1	-1
ENSG00000115137	DNAJC27	51277	2	p23.3	24943636	24972094	protein_coding	1.70346	0.874337	-0.162812	-0.826342	0.456758	-0.19009	-0.223657	0.292451	-0.664921	0.539494	0.44126	0.0371578	0.675292	0.0585886	0.252284	0.578566	0.504298	0.422608	0.0987692	0.0515894	0.0857031	0.999696	0.999178	0.999633	0.712339	0.999764	0.969866	0.999985	0.773766	0.248279	0.247807	0	0	0	0	0	0	0	0	0	0
ENSG00000197238	H4C11	8363	6	p22.1	27824092	27824480	protein_coding	0.409528	1.30373	0.0691992	0.0566472	0.291592	-0.226432	0.525161	-0.166668	-0.569506	1.06167	0.00798211	0.0371798	0.893588	0.927309	0.661408	0.679294	0.345765	0.74078	0.359409	0.0139697	0.984269	0.999696	0.999178	0.999633	0.904915	0.999764	0.944268	0.999985	0.891973	0.115685	0.992541	0	0	0	0	0	0	0	0	0	0
ENSG00000123342	MMP19	4327	12	q13.2	55835433	55842966	protein_coding	3.84904	0.411728	0.187026	0.457043	-0.14551	0.234052	-0.0340614	0.0836701	-0.206268	0.0102709	0.323398	0.0372166	0.332628	0.0176756	0.513587	0.237454	0.8457	0.675158	0.311787	0.942719	0.0189832	0.999696	0.999178	0.859727	0.856153	0.999764	0.990005	0.999985	0.878668	0.979775	0.0913829	0	0	0	0	0	0	0	0	0	0
ENSG00000025708	TYMP	1890	22	q13.33	50525752	50530032	protein_coding	3.68182	1.01099	0.426718	1.10718	1.0497	-0.518007	-1.95173	0.228784	-0.689361	1.98225	2.62644	0.0372836	0.242663	0.000754853	0.0116815	0.0731359	9.87412e-10	0.330865	0.00606567	6.16759e-10	2.15153e-15	0.999696	0.999178	0.136428	0.375556	0.999764	2.27391e-07	0.999985	0.451676	1.27625e-07	5.11992e-13	0	0	0	0	0	-1	0	0	1	1
ENSG00000236618	PITPNA-AS1	100306951	17	p13.3	1516877	1518101	lncRNA	3.38784	-0.48831	-0.225039	-0.0310706	-0.624012	0.262936	-0.0288132	0.0211254	-0.0683511	-0.147037	-0.256207	0.0373142	0.256707	0.883505	0.0264544	0.218687	0.889629	0.925382	0.782897	0.34115	0.096076	0.999696	0.999178	0.999633	0.458488	0.999764	0.990005	0.999985	0.974612	0.642434	0.267768	0	0	0	0	0	0	0	0	0	0
ENSG00000268403		644656	11	p15.4	9459549	9460702	lncRNA	0.35841	1.11898	0.267418	0.45371	1.83902	0.779274	0.328245	1.26442	0.301148	-0.152816	1.0243	0.0373847	0.619289	0.387812	0.0124193	0.158308	0.491768	0.0192033	0.589848	0.712926	0.0189896	0.999696	0.999178	0.999633	0.380655	0.999764	0.967067	0.999985	0.948999	0.880601	0.0913829	0	0	0	0	0	0	0	0	0	0
ENSG00000073146	MOV10L1	54456	22	q13.33	50090006	50161690	protein_coding	0.713746	1.15026	0.741171	0.573889	0.673214	-0.00896185	-0.438954	0.234244	-0.754902	1.24505	1.46794	0.0374614	0.143668	0.256706	0.254678	0.982566	0.267955	0.567562	0.100386	0.000936991	7.3101e-05	0.999696	0.999178	0.999633	0.714679	0.999764	0.928224	0.999985	0.774947	0.0201481	0.00147005	0	0	0	0	0	0	0	0	1	1
ENSG00000159200	RCAN1	1827	21	q22.12	34513142	34615113	protein_coding	4.46503	-0.336842	0.0394524	0.174313	0.230275	-0.293438	-0.237434	-0.326207	-0.115224	0.000737085	0.0052908	0.0374806	0.786885	0.265694	0.186869	0.0715653	0.120913	0.049989	0.503041	0.994636	0.961646	0.999696	0.999178	0.999633	0.670643	0.999764	0.862022	0.999985	0.93571	0.997649	0.983075	0	0	0	0	0	0	0	0	0	0
ENSG00000226564	FTH1P20		2	q31.3	180872867	180873414	processed_pseudogene	7.33329	-0.255627	-0.120978	-0.290122	-0.343409	-0.0311467	-0.212102	-0.109581	-0.363961	-0.126975	0.032726	0.0375327	0.307146	0.017077	0.0074545	0.794744	0.0758767	0.357899	0.00432119	0.134508	0.696518	0.999696	0.999178	0.859454	0.316547	0.999764	0.780219	0.999985	0.397976	0.410277	0.840817	0	0	0	0	0	0	0	0	0	0
ENSG00000241007	SEPTIN7P6		7	q36.1	152367519	152368661	processed_pseudogene	6.46864	-0.336104	-0.0232972	0.119391	-0.19476	0.0398634	0.00595842	0.142855	-0.213981	0.0761208	0.223145	0.0378575	0.879298	0.438793	0.265691	0.795668	0.96839	0.354734	0.1956	0.486947	0.0490766	0.999696	0.999178	0.999633	0.724895	0.999764	0.997341	0.999985	0.840902	0.746631	0.172744	0	0	0	0	0	0	0	0	0	0
ENSG00000258759			14	q24.1	67799004	67799609	processed_pseudogene	1.0184	1.11005	-0.0897678	-0.19098	-0.0283051	-0.369989	-0.13245	-0.206433	-0.442083	0.129141	-0.080847	0.0378859	0.859161	0.688978	0.958664	0.447379	0.786873	0.725524	0.466935	0.732541	0.817964	0.999696	0.999178	0.999633	0.987577	0.999764	0.990005	0.999985	0.927181	0.889754	0.910351	0	0	0	0	0	0	0	0	0	0
ENSG00000172340	SUCLG2	8801	3	p14.1	67360460	67654612	protein_coding	6.60241	-0.24215	-0.285725	-0.0827024	-0.149769	-0.0245013	-0.00491587	-0.148162	0.0888765	-0.0833016	-0.257837	0.0379319	0.0127808	0.459221	0.206891	0.827459	0.964601	0.198105	0.452722	0.297111	0.00214351	0.999696	0.999178	0.999633	0.690899	0.999764	0.996699	0.999985	0.924422	0.601127	0.0197197	0	0	0	0	0	0	0	0	0	-1
ENSG00000167123	CERCAM	51148	9	q34.11	128411751	128437351	protein_coding	5.38435	0.30268	-0.0632441	0.0370542	0.108857	0.0865566	-0.188285	0.124544	-0.114089	0.233256	0.270022	0.0379367	0.644884	0.783415	0.458727	0.516843	0.141534	0.361402	0.429711	0.0205424	0.00636597	0.999696	0.999178	0.999633	0.833189	0.999764	0.884794	0.999985	0.915113	0.146872	0.0427733	0	0	0	0	0	0	0	0	0	1
ENSG00000169252	ADRB2	154	5	q32	148826611	148828623	protein_coding	0.471719	1.12486	0.408219	0.281574	0.267693	0.13696	-0.467962	-0.0953461	1.08349	-0.35998	-0.529671	0.0379551	0.400294	0.52899	0.612621	0.796716	0.34562	0.881857	0.102326	0.373084	0.182654	0.999696	0.999178	0.999633	0.89187	0.999764	0.944268	0.999985	0.780037	0.667138	0.39562	0	0	0	0	0	0	0	0	0	0
ENSG00000249751	ECSCR	641700	5	q31.2	139448560	139462743	protein_coding	3.89164	0.426572	-0.00430893	0.141405	0.0167394	0.448715	-0.21916	0.259704	-0.20938	0.255291	0.566623	0.0380878	0.9814	0.440656	0.941295	0.0129135	0.172315	0.165486	0.28664	0.0668305	6.23769e-05	0.999696	0.999178	0.999633	0.983161	0.999764	0.902323	0.999985	0.868533	0.28569	0.00130398	0	0	0	0	0	0	0	0	0	1
ENSG00000113361	CDH6	1004	5	p13.3	31193686	31329146	protein_coding	3.69807	0.494255	0.0652784	0.0846256	0.0833924	0.153291	-0.0448745	0.332197	0.0207474	-0.251762	-0.0741368	0.0381045	0.776784	0.706876	0.763855	0.500985	0.849147	0.224406	0.93988	0.158577	0.671333	0.999696	0.999178	0.999633	0.935202	0.999764	0.990005	0.999985	0.991636	0.444912	0.827581	0	0	0	0	0	0	0	0	0	0
ENSG00000124571	XPO5	57510	6	p21.1	43522334	43576038	protein_coding	4.76527	0.302662	0.107867	0.0238708	0.274534	-0.115867	0.049631	-0.366161	-0.0978834	-0.209169	-0.239985	0.0381109	0.438946	0.864002	0.0811505	0.438557	0.728647	0.0288563	0.566868	0.0503889	0.026026	0.999696	0.999178	0.999633	0.577636	0.999764	0.989761	0.999985	0.947315	0.243965	0.113292	0	0	0	0	0	0	0	0	0	0
ENSG00000169245	CXCL10	3627	4	q21.1	76021118	76023497	protein_coding	1.32927	-2.17574	0.45579	1.92663	-0.110604	-3.66091	-5.5714	-1.47083	-2.73095	3.7817	4.57256	0.0382614	0.613096	0.0328463	0.891999	2.50993e-06	2.42765e-09	0.00107386	1.43809e-08	1.41137e-09	9.23331e-14	0.999696	0.999178	0.975081	0.972008	0.000968366	5.25181e-07	0.851806	6.84434e-05	2.66031e-07	1.66878e-11	0	0	0	0	-1	-1	0	-1	1	1
ENSG00000273590		102723553	21	p11.2	7744951	7758630	artifact	3.03443	0.54506	0.29945	0.0874659	-0.319677	0.326461	-0.340062	0.132692	-0.7243	0.130026	0.372737	0.0382697	0.223681	0.706029	0.285629	0.184784	0.128306	0.581233	0.0191693	0.469515	0.0338483	0.999696	0.999178	0.999633	0.734417	0.999764	0.867311	0.999985	0.57574	0.734495	0.134603	0	0	0	0	0	0	0	0	0	0
ENSG00000197619	ZNF615	284370	19	q13.41	51991332	52008230	protein_coding	1.6129	0.915453	0.151875	0.702132	1.07277	-0.701376	-0.0752028	-0.0632783	-0.17686	0.646547	0.645206	0.0384514	0.68911	0.0715543	0.0298462	0.0937334	0.825199	0.871366	0.668539	0.0338011	0.0310034	0.999696	0.999178	0.999633	0.462126	0.999764	0.990005	0.999985	0.963427	0.196119	0.12757	0	0	0	0	0	0	0	0	0	0
ENSG00000151136	ABTB3	121551	12	q23.3	107318421	107659642	protein_coding	0.732605	-1.31151	1.21369	0.26852	-0.739682	0.462972	-0.261807	-0.228211	1.02955	-0.321544	-0.637167	0.0384742	0.0123364	0.560204	0.18801	0.343417	0.632594	0.684742	0.0875016	0.371397	0.103167	0.999696	0.999178	0.999633	0.671516	0.999764	0.985288	0.999985	0.767662	0.665945	0.279936	0	0	0	0	0	0	0	0	0	0
ENSG00000259699	HMGB1P8		15	q26.1	89135547	89136495	processed_pseudogene	3.0445	0.499369	0.215315	-0.159506	-0.166364	-0.226849	-0.178736	0.0578361	-0.100393	0.459033	0.0136827	0.038521	0.315762	0.478176	0.509421	0.275592	0.367085	0.786795	0.706552	0.00499537	0.930797	0.999696	0.999178	0.999633	0.856153	0.999764	0.948423	0.999985	0.968084	0.0603928	0.968724	0	0	0	0	0	0	0	0	0	0
ENSG00000102879	CORO1A	11151	16	p11.2	30182827	30189076	protein_coding	3.01236	0.534732	-0.370679	-0.389988	-0.375436	0.00244127	0.0615245	0.284636	0.0470789	-0.0617679	-0.00731114	0.0385507	0.132262	0.148986	0.241441	0.992439	0.796957	0.296499	0.858581	0.742811	0.966697	0.999696	0.999178	0.999633	0.708353	0.999764	0.990005	0.999985	0.98404	0.894466	0.984978	0	0	0	0	0	0	0	0	0	0
ENSG00000247081	BAALC-AS1	105369147	8	q22.3	103153394	103298772	lncRNA	1.22712	0.925283	0.527434	-0.407466	1.3817	0.336413	0.373609	0.488246	-0.752066	-0.45335	0.794196	0.0386131	0.20742	0.306378	0.0118628	0.464213	0.362935	0.312247	0.0905705	0.174583	0.0188894	0.999696	0.999178	0.999633	0.375556	0.999764	0.947061	0.999985	0.767662	0.46653	0.0909931	0	0	0	0	0	0	0	0	0	0
ENSG00000170271	FAXDC2	10826	5	q33.2	154818492	154859252	protein_coding	0.498444	-1.54899	-0.636557	-0.341241	-1.1455	-0.21652	-0.376282	0.426652	-0.756346	-0.256851	0.143693	0.0388787	0.325383	0.553024	0.124118	0.721691	0.503011	0.474208	0.25388	0.536466	0.716211	0.999696	0.999178	0.999633	0.61734	0.999764	0.969361	0.999985	0.858169	0.777797	0.853238	0	0	0	0	0	0	0	0	0	0
ENSG00000241316	SUCLG2-DT	101927111	3	p14.1	67654669	67947713	lncRNA	3.22139	-0.54302	-0.0450504	0.317066	-0.32733	0.212857	-0.187979	0.0462368	-0.0991333	-0.113455	0.0597878	0.0389476	0.847297	0.1567	0.243394	0.351321	0.392159	0.854304	0.709674	0.503165	0.717209	0.999696	0.999178	0.999633	0.708685	0.999764	0.954146	0.999985	0.968084	0.756555	0.853457	0	0	0	0	0	0	0	0	0	0
ENSG00000279423			14	q13.1	34541044	34541714	TEC	1.80468	-0.80212	0.00680218	0.0911381	-0.780751	-0.174529	0.435835	0.21804	-0.043902	0.207377	-0.398733	0.0391703	0.983171	0.7893	0.066769	0.557084	0.168616	0.519067	0.917275	0.373359	0.10825	0.999696	0.999178	0.999633	0.557863	0.999764	0.902323	0.999985	0.989444	0.667138	0.287823	0	0	0	0	0	0	0	0	0	0
ENSG00000179818	PCBP1-AS1	400960	2	p13.3	69960104	70103220	lncRNA	2.256	-0.632111	0.174832	0.0576807	-0.184862	-0.354617	-0.0740395	-0.290315	0.170908	0.0159236	0.0105775	0.0393766	0.517702	0.825167	0.543644	0.221695	0.770612	0.297047	0.562206	0.932966	0.955901	0.999696	0.999178	0.999633	0.870399	0.999764	0.990005	0.999985	0.946154	0.975924	0.980151	0	0	0	0	0	0	0	0	0	0
ENSG00000184903	IMMP2L	83943	7	q31.1	110662644	111562517	protein_coding	4.04352	-0.412974	0.106249	-0.152716	-0.107471	-0.123676	-0.0555179	0.0819342	-0.136856	-0.369091	-0.272216	0.039417	0.558801	0.415621	0.629024	0.535714	0.775603	0.700272	0.554254	0.0101346	0.0578368	0.999696	0.999178	0.999633	0.895352	0.999764	0.990005	0.999985	0.943839	0.0945142	0.192468	0	0	0	0	0	0	0	0	0	0
ENSG00000030110	BAK1	578	6	p21.31	33572547	33580293	protein_coding	3.8211	0.434771	0.04983	0.0125485	0.0806674	-0.0101751	-0.233124	0.329995	-0.089419	0.0624177	0.0868569	0.0394681	0.799204	0.950875	0.717258	0.9596	0.220805	0.115729	0.686359	0.673734	0.53652	0.999696	0.999178	0.999633	0.92112	0.999764	0.919678	0.999985	0.965113	0.859193	0.73736	0	0	0	0	0	0	0	0	0	0
ENSG00000160703	NLRX1	79671	11	q23.3	119166568	119184016	protein_coding	1.585	0.904025	0.0123751	-0.00456915	-0.0827521	0.049335	0.568713	0.739037	-0.308679	-0.358595	-0.32989	0.0395502	0.972961	0.989934	0.832891	0.906696	0.120746	0.123396	0.478447	0.263055	0.216285	0.999696	0.999178	0.999633	0.956488	0.999764	0.862022	0.999985	0.930261	0.567602	0.43741	0	0	0	0	0	0	0	0	0	0
ENSG00000255135	EMSY-DT	124902718	11	q13.5	76435559	76444690	lncRNA	3.17736	-0.527244	0.190983	-0.139528	-0.431468	-0.115964	0.326421	-0.100043	0.0888044	-0.392921	-0.304219	0.0397429	0.446816	0.587556	0.173449	0.677768	0.205226	0.714559	0.77393	0.0349821	0.118623	0.999696	0.999178	0.999633	0.656655	0.999764	0.914266	0.999985	0.972795	0.199551	0.30536	0	0	0	0	0	0	0	0	0	0
ENSG00000269968			12	p13.31	6537794	6538370	lncRNA	3.55783	0.512409	-0.135341	-0.234275	-0.100695	0.180246	0.0935934	-0.0619911	-0.00248826	-0.15443	-0.230066	0.0398154	0.522007	0.286493	0.684729	0.442383	0.664649	0.811242	0.991985	0.373425	0.145696	0.999696	0.999178	0.999633	0.911553	0.999764	0.985288	0.999985	0.998867	0.667138	0.345224	0	0	0	0	0	0	0	0	0	0
ENSG00000214012	KRT18P38		6	p22.3	19612755	19614036	processed_pseudogene	2.18913	-0.684643	0.0642648	-0.182217	-0.628635	0.454676	-0.590674	-0.220358	-0.472939	-0.250503	-0.0484562	0.0398545	0.819318	0.566175	0.108781	0.153204	0.0532305	0.502666	0.209428	0.263551	0.817705	0.999696	0.999178	0.999633	0.599689	0.999764	0.738339	0.999985	0.8471	0.567997	0.910204	0	0	0	0	0	0	0	0	0	0
ENSG00000161638	ITGA5	3678	12	q13.13	54395261	54419266	protein_coding	8.13348	0.303964	0.13518	0.158679	0.306466	0.0908279	-0.139928	-0.0326742	0.0392758	-0.228679	-0.0943121	0.039914	0.350665	0.27235	0.0388464	0.531668	0.333321	0.823055	0.788643	0.029741	0.358862	0.999696	0.999178	0.999633	0.486961	0.999764	0.941313	0.999985	0.975739	0.182956	0.591092	0	0	0	0	0	0	0	0	0	0
ENSG00000225697	SLC26A6	65010	3	p21.31	48625723	48635493	protein_coding	3.02616	0.55491	0.288419	-0.134504	0.344793	-0.159673	-0.504884	-0.0474602	-0.168245	0.350076	0.692341	0.0399363	0.268411	0.606278	0.211068	0.524525	0.0334768	0.847915	0.482811	0.0594055	0.000181806	0.999696	0.999178	0.999633	0.691899	0.999764	0.643944	0.999985	0.931437	0.26867	0.00303251	0	0	0	0	0	0	0	0	0	1
ENSG00000139182	CLSTN3	9746	12	p13.31	7129698	7158945	protein_coding	0.273278	1.30946	-0.240283	-0.118823	0.576043	0.199354	-0.322147	-0.0760351	1.27609	0.961167	0.224249	0.0400058	0.65672	0.853267	0.36585	0.687091	0.511413	0.89037	0.0235296	0.0278398	0.570152	0.999696	0.999178	0.999633	0.786632	0.999764	0.970983	0.999985	0.608616	0.175651	0.763661	0	0	0	0	0	0	0	0	0	0
ENSG00000169083	AR	367	X	q12	67544021	67730619	protein_coding	0.417875	-1.65566	0.0303165	-0.0763439	0.545548	-0.681197	-0.0795478	-0.422946	0.121773	0.863899	0.78483	0.040056	0.966313	0.913726	0.436167	0.263362	0.892524	0.431931	0.836988	0.0453757	0.0926597	0.999696	0.999178	0.999633	0.822341	0.999764	0.990005	0.999985	0.98132	0.229495	0.261016	0	0	0	0	0	0	0	0	0	0
ENSG00000144063	MALL	7851	2	q13	110083870	110116022	protein_coding	4.26211	0.540884	-0.0455166	0.218005	0.730176	0.486437	-0.303726	0.184549	0.42014	0.0734394	0.0264045	0.0401391	0.849694	0.355947	0.00595836	0.0585031	0.186376	0.446683	0.118646	0.687304	0.879503	0.999696	0.999178	0.999633	0.288385	0.999764	0.90999	0.999985	0.798815	0.866911	0.944176	0	0	0	0	0	0	0	0	0	0
ENSG00000183878	UTY	7404	Y	q11.221	13234577	13480673	protein_coding	2.39445	-0.725896	-0.0922051	0.105154	0.603847	-0.461106	-0.287143	0.074892	0.0626724	0.350556	0.412203	0.0401975	0.771249	0.737969	0.105616	0.129819	0.348783	0.797692	0.840251	0.10409	0.0741176	0.999696	0.999178	0.999633	0.596983	0.999764	0.944268	0.999985	0.981329	0.361766	0.22601	0	0	0	0	0	0	0	0	0	0
ENSG00000226085	UQCRFS1P1		22	q13.1	39875289	39876108	processed_pseudogene	2.20114	-0.59543	-0.0153765	-0.187614	-0.255284	-0.137497	0.0292195	0.17477	-0.442653	-0.17482	-0.562797	0.0402164	0.94681	0.473403	0.359557	0.590438	0.907651	0.545889	0.201075	0.354595	0.00307013	0.999696	0.999178	0.999633	0.78442	0.999764	0.990005	0.999985	0.842414	0.65205	0.025456	0	0	0	0	0	0	0	0	0	-1
ENSG00000138231	DBR1	51163	3	q22.3	138160988	138174949	protein_coding	4.08487	-0.328595	0.233589	0.0813056	-0.0226209	0.191627	-0.181185	-0.0962946	0.0014562	-0.307558	-0.161009	0.0402496	0.115038	0.584504	0.896972	0.216012	0.231538	0.572964	0.993676	0.0076641	0.154558	0.999696	0.999178	0.999633	0.973396	0.999764	0.924276	0.999985	0.999122	0.0785557	0.358243	0	0	0	0	0	0	0	0	0	0
ENSG00000083099	LYRM2	57226	6	q15	89568144	89638749	protein_coding	6.50539	-0.284641	-0.0753871	-0.101368	-0.173388	0.224453	0.186278	0.167858	-0.0251517	-0.115456	-0.0577331	0.0403316	0.571138	0.454486	0.236083	0.099728	0.159327	0.21804	0.860329	0.230034	0.549183	0.999696	0.999178	0.999633	0.707549	0.999764	0.895822	0.999985	0.984208	0.531977	0.747284	0	0	0	0	0	0	0	0	0	0
ENSG00000172366	MCRIP2	84331	16	p13.3	636817	648474	protein_coding	4.86464	-0.286648	-0.104347	-0.133988	0.129255	-0.00348692	0.299411	0.18171	0.223047	-0.0741761	-0.266063	0.0404019	0.411903	0.297521	0.367642	0.978585	0.0209498	0.171819	0.131719	0.422889	0.00679071	0.999696	0.999178	0.999633	0.787589	0.999764	0.542869	0.999985	0.805127	0.701859	0.0447817	0	0	0	0	0	0	0	0	0	-1
ENSG00000162999	DUSP19	142679	2	q32.1	183078559	183100008	protein_coding	0.380978	-1.44873	0.922927	-0.669805	-0.0789477	0.504848	0.37795	-0.0515354	0.42587	-0.0282874	0.0628368	0.0404575	0.134936	0.298922	0.903842	0.351363	0.439846	0.929271	0.550179	0.944297	0.8884	0.999696	0.999178	0.999633	0.976029	0.999764	0.963328	0.999985	0.943727	0.979895	0.948552	0	0	0	0	0	0	0	0	0	0
ENSG00000247137	ANKRD42-DT		11	q14.1	83184491	83193794	lncRNA	1.79475	0.801886	0.564281	-0.314666	0.00859062	0.0202781	0.158124	0.415251	0.259564	0.594227	0.47526	0.0408364	0.14087	0.384074	0.984984	0.946805	0.620547	0.210788	0.502034	0.0230923	0.0855105	0.999696	0.999178	0.999633	0.99574	0.999764	0.983931	0.999985	0.93571	0.157005	0.247538	0	0	0	0	0	0	0	0	0	0
ENSG00000148824	MTG1	92170	10	q26.3	133394094	133422520	protein_coding	5.28015	-0.247545	0.183121	-0.116695	0.0715159	-0.223555	-0.0706083	0.0515327	0.160421	-0.0228143	0.0443459	0.0408947	0.11288	0.321885	0.580832	0.061395	0.530202	0.664127	0.203522	0.781423	0.596754	0.999696	0.999178	0.999633	0.884223	0.999764	0.972069	0.999985	0.842641	0.911085	0.782339	0	0	0	0	0	0	0	0	0	0
ENSG00000151503	NCAPD3	23310	11	q25	134150113	134225504	protein_coding	5.41794	-0.282629	0.0103342	-0.0117786	0.0838377	0.0273483	0.248342	-0.141268	0.188539	-0.219067	-0.291577	0.0409428	0.936899	0.92851	0.558211	0.837613	0.0609826	0.322189	0.21185	0.0247915	0.00402987	0.999696	0.999178	0.999633	0.876345	0.999764	0.752918	0.999985	0.8471	0.163801	0.0307692	0	0	0	0	0	0	0	0	0	-1
ENSG00000168040	FADD	8772	11	q13.3	70203296	70207390	protein_coding	4.58357	-0.4512	0.288718	-0.0614486	0.0540718	0.156766	0.0404633	0.243793	0.15356	0.0679072	0.248609	0.04097	0.149672	0.764523	0.796889	0.420758	0.818143	0.22152	0.450983	0.633175	0.0745228	0.999696	0.999178	0.999633	0.945524	0.999764	0.990005	0.999985	0.923321	0.838465	0.226535	0	0	0	0	0	0	0	0	0	0
ENSG00000196639	HRH1	3269	3	p25.3	11137093	11263557	protein_coding	3.60784	-0.415465	-0.156861	0.300186	0.266324	0.0290168	0.287835	0.459751	0.139809	0.239302	0.140047	0.0410636	0.389366	0.11961	0.187732	0.865759	0.0722712	0.0140111	0.479601	0.0758465	0.278563	0.999696	0.999178	0.999633	0.671516	0.999764	0.772372	0.999985	0.930958	0.30489	0.509644	0	0	0	0	0	0	0	0	0	0
ENSG00000229539	PANK2-AS1		20	p13	3887289	3889173	lncRNA	2.05577	0.712452	0.481744	0.380678	-0.107352	-0.229105	0.329671	0.131063	0.62513	0.481803	0.042181	0.0410675	0.169118	0.230763	0.775357	0.481629	0.280598	0.663979	0.0828604	0.0461191	0.864069	0.999696	0.999178	0.999633	0.939173	0.999764	0.930069	0.999985	0.759428	0.231781	0.936337	0	0	0	0	0	0	0	0	0	0
ENSG00000181722	ZBTB20	26137	3	q13.31	114314500	115147292	protein_coding	3.7932	0.51023	0.112437	0.111093	0.319281	-0.0534203	-0.304533	-0.180087	0.123911	0.683813	1.03501	0.0410762	0.65399	0.625016	0.243852	0.800373	0.128365	0.385016	0.546483	8.38558e-05	5.61105e-08	0.999696	0.999178	0.999633	0.708685	0.999764	0.867311	0.999985	0.942781	0.0034405	3.57654e-06	0	0	0	0	0	0	0	0	1	1
ENSG00000100239	PPP6R2	9701	22	q13.33	50343304	50445090	protein_coding	3.71372	0.419556	-0.266856	-0.0037665	-0.110907	-0.25757	-0.257406	0.118603	0.141016	0.265077	0.0093248	0.0411114	0.163052	0.985456	0.611131	0.193538	0.156582	0.552128	0.499973	0.0688557	0.944222	0.999696	0.999178	0.999633	0.89187	0.999764	0.895822	0.999985	0.935598	0.289734	0.975938	0	0	0	0	0	0	0	0	0	0
ENSG00000172766	NAA16	79612	13	q14.11	41311267	41377030	protein_coding	4.27835	0.345964	0.196347	0.199564	0.276341	0.0847524	-0.0579823	0.186144	-0.37369	0.0754244	0.088186	0.0412832	0.211094	0.220711	0.139219	0.605777	0.712176	0.264002	0.0523804	0.528658	0.453904	0.999696	0.999178	0.999633	0.630987	0.999764	0.989245	0.999985	0.699216	0.773169	0.671284	0	0	0	0	0	0	0	0	0	0
ENSG00000114745	GORASP1	64689	3	p22.2	39095222	39108369	protein_coding	3.64964	0.54577	-0.052336	-0.181388	0.0921898	0.185944	0.11819	-0.229286	-0.272743	0.282659	0.263731	0.0413567	0.833775	0.465309	0.728083	0.459163	0.605375	0.337739	0.272546	0.118161	0.12011	0.999696	0.999178	0.999633	0.925662	0.999764	0.982917	0.999985	0.863293	0.385271	0.307169	0	0	0	0	0	0	0	0	0	0
ENSG00000198380	GFPT1	2673	2	p13.3	69319780	69387250	protein_coding	5.62928	-0.221861	-0.0732608	-0.079976	0.044535	-0.0216151	-0.141617	-0.0274965	0.0571451	-0.160803	0.029502	0.0413981	0.479448	0.44025	0.695718	0.837407	0.163739	0.799873	0.611132	0.0347658	0.691981	0.999696	0.999178	0.999633	0.915624	0.999764	0.89773	0.999985	0.951092	0.198939	0.837701	0	0	0	0	0	0	0	0	0	0
ENSG00000290928			17	q11.2	30709299	30790908	lncRNA	0.697918	0.958818	-0.737806	0.129123	-0.455	0.00696231	0.13201	0.057629	-0.1014	0.0587318	-0.142048	0.0414211	0.120417	0.75995	0.360458	0.988199	0.754256	0.900542	0.825529	0.861087	0.638002	0.999696	0.999178	0.999633	0.78442	0.999764	0.990005	0.999985	0.980289	0.947196	0.808153	0	0	0	0	0	0	0	0	0	0
ENSG00000132429	POPDC3	64208	6	q21	105157900	105180014	protein_coding	5.9141	-0.274988	-0.0920785	-0.290271	-0.474305	-0.126922	0.129485	-0.138261	-0.0795045	-0.223247	-0.499116	0.0414908	0.468739	0.0267052	0.00156361	0.335484	0.318888	0.302948	0.593147	0.0178539	2.47107e-06	0.999696	0.999178	0.964921	0.167859	0.999764	0.941313	0.999985	0.948999	0.134284	9.0005e-05	0	0	0	0	0	0	0	0	0	-1
ENSG00000141012	GALNS	2588	16	q24.3	88813734	88856970	protein_coding	4.23624	-0.459687	0.275763	-0.149131	-0.0052243	0.0648138	0.0942332	-0.0703155	-0.164154	0.0264744	0.167091	0.0415718	0.165048	0.4778	0.981263	0.747443	0.606277	0.740713	0.450695	0.856168	0.237196	0.999696	0.999178	0.999633	0.995203	0.999764	0.982917	0.999985	0.923321	0.945614	0.463485	0	0	0	0	0	0	0	0	0	0
ENSG00000102984	ZNF821	55565	16	q22.2	71859680	71895336	protein_coding	0.641991	0.976014	-0.151401	-0.332763	0.852282	0.291035	0.362717	0.95084	-0.296228	0.101009	0.565754	0.041799	0.749797	0.470142	0.139941	0.500344	0.398883	0.0353854	0.526177	0.764717	0.106286	0.999696	0.999178	0.999633	0.63101	0.999764	0.954503	0.999985	0.939992	0.905023	0.285093	0	0	0	0	0	0	0	0	0	0
ENSG00000015171	ZMYND11	10771	10	p15.3	130088	254637	protein_coding	4.98213	-0.331456	-0.0365104	-0.0172924	-0.170185	-0.347999	0.10396	0.0102392	0.0755298	-0.378573	-0.33285	0.0423968	0.815231	0.912907	0.344435	0.0403155	0.514262	0.954758	0.68412	0.00195587	0.00617111	0.999696	0.999178	0.999633	0.774814	0.999764	0.970983	0.999985	0.965051	0.0327001	0.0418978	0	0	0	0	0	0	0	0	-1	-1
ENSG00000178719	GRINA	2907	8	q24.3	143990056	143993415	protein_coding	4.91172	0.361879	0.159544	0.198123	0.206659	0.0234142	-0.409711	0.0101653	-0.118483	0.31743	0.561859	0.0424923	0.335488	0.225657	0.255323	0.882328	0.00902451	0.951173	0.469094	0.0100508	8.94903e-06	0.999696	0.999178	0.999633	0.715544	0.999764	0.360514	0.999985	0.927181	0.0939444	0.000267518	0	0	0	0	0	0	0	0	0	1
ENSG00000291171			12	q24.33	132084275	132131639	lncRNA	2.60637	-0.587749	-0.368646	-0.403888	0.0494508	0.227732	-0.345025	-0.289907	0.473509	0.0888777	-0.0656925	0.0425273	0.171211	0.160542	0.864588	0.37941	0.172316	0.26753	0.096876	0.628259	0.721632	0.999696	0.999178	0.999633	0.965175	0.999764	0.902323	0.999985	0.77222	0.835533	0.855627	0	0	0	0	0	0	0	0	0	0
ENSG00000137103	TMEM8B	51754	9	p13.3	35814451	35865518	protein_coding	1.39379	-0.951032	0.134059	0.372583	0.834892	-0.303364	-0.229436	-0.55471	-0.311218	0.213965	0.785781	0.0426123	0.73434	0.274797	0.0513408	0.450228	0.494073	0.122094	0.391494	0.405596	0.00448399	0.999696	0.999178	0.999633	0.516903	0.999764	0.967067	0.999985	0.904265	0.69098	0.033345	0	0	0	0	0	0	0	0	0	1
ENSG00000251348	HSPD1P11		5	q15	95768999	95770700	processed_pseudogene	0.540985	1.21113	-1.06017	0.413266	-0.741599	0.137875	0.957944	0.182294	0.167337	0.513469	-0.238409	0.0426741	0.117982	0.474906	0.253088	0.813691	0.0680639	0.719505	0.773855	0.230712	0.546036	0.999696	0.999178	0.999633	0.713443	0.999764	0.766459	0.999985	0.972795	0.532876	0.745003	0	0	0	0	0	0	0	0	0	0
ENSG00000242960	FTH1P23		3	p13	72929044	72929593	processed_pseudogene	3.45376	-0.518748	-0.0290377	-0.34646	-0.420019	0.291371	-0.15993	-0.255657	-0.291282	-0.550326	0.0618831	0.042983	0.906421	0.14048	0.143693	0.312614	0.515053	0.290301	0.269047	0.00285921	0.716962	0.999696	0.999178	0.999633	0.633338	0.999764	0.970983	0.999985	0.863293	0.0418277	0.853457	0	0	0	0	0	0	0	0	-1	0
ENSG00000197183	NOL4L	140688	20	q11.21	32443059	32585333	protein_coding	5.84534	0.421892	0.0526777	-0.147554	-0.0717503	0.133494	-0.129678	0.0795625	0.143402	-0.101153	-0.245194	0.0431037	0.794752	0.47398	0.738493	0.519969	0.525884	0.706193	0.517571	0.494068	0.0991956	0.999696	0.999178	0.999633	0.929091	0.999764	0.971617	0.999985	0.939069	0.750829	0.273767	0	0	0	0	0	0	0	0	0	0
ENSG00000142784	WDTC1	23038	1	p36.11	27234632	27308636	protein_coding	1.9552	-0.685506	-0.422615	-0.244648	-0.24197	-0.179043	0.0896565	-0.207843	-0.087547	-0.0734685	0.0579904	0.0431115	0.196795	0.431404	0.522756	0.573965	0.752401	0.500029	0.803828	0.730728	0.790918	0.999696	0.999178	0.999633	0.860684	0.999764	0.990005	0.999985	0.97711	0.889138	0.896334	0	0	0	0	0	0	0	0	0	0
ENSG00000177628	GBA1	2629	1	q22	155234452	155244699	protein_coding	4.16488	0.348557	0.297465	0.124584	-0.0688923	0.00908061	-0.0658814	0.223143	-0.184049	-0.0204291	0.0285445	0.0433973	0.0656307	0.459867	0.710681	0.957121	0.670124	0.213434	0.327236	0.869018	0.806109	0.999696	0.999178	0.999633	0.9194	0.999764	0.986459	0.999985	0.879089	0.950089	0.904726	0	0	0	0	0	0	0	0	0	0
ENSG00000243943	ZNF512	84450	2	p23.3	27582969	27623217	protein_coding	4.42048	0.345933	0.0145647	0.053988	0.102986	-0.0123688	-0.18241	0.0744198	0.151225	-0.115184	-0.174386	0.0435874	0.927996	0.735715	0.566739	0.940911	0.272461	0.680085	0.413184	0.34515	0.145069	0.999696	0.999178	0.999633	0.878352	0.999764	0.928499	0.999985	0.913532	0.645701	0.344584	0	0	0	0	0	0	0	0	0	0
ENSG00000141753	IGFBP4	3487	17	q21.2	40443450	40457725	protein_coding	5.92347	0.528223	0.43609	0.521231	0.727947	0.192527	0.158887	0.133852	0.196096	0.421477	0.441456	0.0437083	0.0782659	0.0350643	0.0055375	0.419057	0.489605	0.5836	0.424924	0.0207933	0.0139329	0.999696	0.999178	0.983591	0.280371	0.999764	0.967067	0.999985	0.914808	0.147779	0.0748996	0	0	0	0	0	0	0	0	0	0
ENSG00000075089	ACTR6	64431	12	q23.1	100199122	100241865	protein_coding	4.77373	-0.375665	-0.0339709	-0.00189063	-0.146073	-0.247045	-0.252738	-0.0630678	0.500046	0.0734541	-0.170776	0.0437095	0.844336	0.991486	0.46579	0.167752	0.139901	0.720601	0.0143138	0.552244	0.185864	0.999696	0.999178	0.999633	0.838128	0.999764	0.884794	0.999985	0.560761	0.788651	0.399603	0	0	0	0	0	0	0	0	0	0
ENSG00000197045	GMFB	2764	14	q22.2	54474484	54489025	protein_coding	6.29457	-0.239405	-0.109352	0.00709256	0.15612	-0.166791	-0.0904634	0.000334851	0.0195932	-0.181836	-0.242889	0.0437599	0.339988	0.951222	0.212694	0.160461	0.438036	0.997753	0.876746	0.0314256	0.00555702	0.999696	0.999178	0.999633	0.693195	0.999764	0.963235	0.999985	0.984985	0.188606	0.0389833	0	0	0	0	0	0	0	0	0	-1
ENSG00000240874			15	q21.3	57555951	57556379	processed_pseudogene	1.00408	0.977675	-0.432085	-0.294947	-0.0454822	0.361606	0.156483	0.135507	0.7223	0.420994	-0.0382389	0.0437759	0.293954	0.485624	0.925275	0.380475	0.663668	0.731899	0.104709	0.183646	0.895858	0.999696	0.999178	0.999633	0.980982	0.999764	0.985288	0.999985	0.781509	0.478411	0.951519	0	0	0	0	0	0	0	0	0	0
ENSG00000235001	EIF4A1P2		Y	p11.2	5337745	5338964	processed_pseudogene	6.65917	-0.264775	-0.0633091	-0.120661	-0.161092	0.0488562	-0.0191726	0.0120155	0.0805866	-0.280524	-0.218015	0.0439055	0.615146	0.345011	0.238219	0.704211	0.878884	0.926975	0.555043	0.00322279	0.0205316	0.999696	0.999178	0.999633	0.707549	0.999764	0.990005	0.999985	0.944341	0.0455594	0.0964942	0	0	0	0	0	0	0	0	-1	0
ENSG00000116337	AMPD2	271	1	p13.3	109616104	109632051	protein_coding	4.89852	0.324217	0.044173	-0.0092672	0.496393	-0.114342	-0.192806	0.195026	-0.24178	0.191323	0.398566	0.044014	0.768355	0.950361	0.00293913	0.443944	0.171358	0.200219	0.121803	0.0827642	0.000368298	0.999696	0.999178	0.999633	0.222775	0.999764	0.902323	0.999985	0.799017	0.321116	0.00510045	0	0	0	0	0	0	0	0	0	1
ENSG00000144354	CDCA7	83879	2	q31.1	173354820	173368997	protein_coding	5.05052	0.313012	-0.025496	-0.15388	-0.143326	-0.356219	-0.000408736	-0.0528486	0.325498	-0.239161	-0.481801	0.0444138	0.863923	0.320782	0.397809	0.0315465	0.997904	0.761492	0.0717334	0.0390256	8.44134e-05	0.999696	0.999178	0.999633	0.804618	0.999764	0.999156	0.999985	0.742917	0.211703	0.00164204	0	0	0	0	0	0	0	0	0	-1
ENSG00000273247	RAB33B-AS1		4	q31.1	139411927	139454034	lncRNA	1.91225	0.750582	0.505204	0.21842	0.73892	0.806362	0.0933435	0.145686	-0.368907	0.219996	0.303468	0.0444379	0.143163	0.556463	0.0753166	0.0326082	0.789273	0.664837	0.368368	0.422162	0.255034	0.999696	0.999178	0.999633	0.567769	0.999764	0.990005	0.999985	0.89444	0.70126	0.484354	0	0	0	0	0	0	0	0	0	0
ENSG00000168282	MGAT2	4247	14	q21.3	49620799	49623481	protein_coding	6.14607	0.215481	0.0345838	0.0593482	0.146944	0.0598847	-0.00848022	0.0541616	0.152929	0.0393503	-0.00595572	0.0444587	0.736119	0.571507	0.188716	0.569624	0.933664	0.607948	0.164231	0.598746	0.936169	0.999696	0.999178	0.999633	0.671792	0.999764	0.991822	0.999985	0.823732	0.818389	0.971801	0	0	0	0	0	0	0	0	0	0
ENSG00000183775	KCTD16	57528	5	q31.3	144170873	144485686	protein_coding	0.386612	1.16756	0.894799	0.459083	1.10876	0.0170499	0.387047	0.0385592	-0.168123	0.13486	-0.316235	0.0447049	0.118065	0.392381	0.042015	0.975734	0.502792	0.950521	0.821937	0.751884	0.475769	0.999696	0.999178	0.999633	0.496187	0.999764	0.969361	0.999985	0.979729	0.898638	0.689438	0	0	0	0	0	0	0	0	0	0
ENSG00000163818	LZTFL1	54585	3	p21.31	45823316	45916042	protein_coding	2.81241	-0.522922	0.19038	0.0132471	0.339189	-0.126519	-0.122345	-0.168307	0.0607329	-0.00878068	0.280225	0.0447848	0.423409	0.957386	0.256482	0.615136	0.570638	0.490502	0.83115	0.958759	0.125322	0.999696	0.999178	0.999633	0.716643	0.999764	0.979968	0.999985	0.980424	0.984517	0.315513	0	0	0	0	0	0	0	0	0	0
ENSG00000116977	LGALS8	3964	1	q43	236518000	236552981	protein_coding	5.75029	-0.254527	-0.107018	-0.0591692	0.069549	-0.176742	-0.352301	-0.136388	-0.264822	0.172623	0.278931	0.0448381	0.369996	0.622067	0.600339	0.13748	0.00361838	0.260961	0.0410564	0.0446544	0.00179628	0.999696	0.999178	0.999633	0.888162	0.999764	0.203624	0.999985	0.674356	0.227462	0.017471	0	0	0	0	0	0	0	0	0	1
ENSG00000132522	GPS2	2874	17	p13.1	7311324	7315564	protein_coding	0.685261	1.16479	2.21681	-0.463932	1.64067	0.204003	0.531009	-0.274483	0.195651	0.537635	1.85291	0.0449282	0.00080957	0.30707	0.00985229	0.629544	0.180851	0.573202	0.6849	0.132703	6.87919e-05	0.999696	0.36122	0.999633	0.354971	0.999764	0.907139	0.999985	0.965051	0.406769	0.0014092	0	0	0	0	0	0	0	0	0	1
ENSG00000259946			1	p21.3	97967005	97968814	lncRNA	0.403497	-1.22562	0.997751	1.06093	-0.422637	-0.0833668	0.465753	-0.312797	0.652085	0.444755	0.170584	0.0450537	0.105457	0.0418597	0.484051	0.869337	0.380481	0.508817	0.238391	0.218628	0.680727	0.999696	0.999178	0.999633	0.844983	0.999764	0.949689	0.999985	0.849132	0.519208	0.831673	0	0	0	0	0	0	0	0	0	0
ENSG00000239831	RNF7P1		3	p14.3	57519669	57520010	processed_pseudogene	2.11381	0.643333	-0.240822	-0.203026	0.211194	0.0819605	-0.298228	-0.0617602	0.289055	-0.0775062	0.0462835	0.0450921	0.38997	0.501285	0.534254	0.796823	0.299772	0.853732	0.335053	0.735383	0.821302	0.999696	0.999178	0.999633	0.865962	0.999764	0.939865	0.999985	0.881823	0.890946	0.911721	0	0	0	0	0	0	0	0	0	0
ENSG00000106299	WASL	8976	7	q31.32	123681943	123749003	protein_coding	5.06995	-0.291773	0.0206464	0.0866984	-0.00939284	-0.180703	-0.0611011	0.169393	0.00417486	0.133759	0.201396	0.0453396	0.88166	0.529477	0.951814	0.183639	0.636547	0.220333	0.97734	0.171871	0.0448229	0.999696	0.999178	0.999633	0.985368	0.999764	0.985288	0.999985	0.998033	0.464415	0.162638	0	0	0	0	0	0	0	0	0	0
ENSG00000273716			4	q26	118460224	118460301	processed_pseudogene	2.53373	0.571217	-0.0638505	0.348228	0.649613	0.116535	0.0634955	0.210864	-0.0975265	0.285932	0.236911	0.0454071	0.801755	0.206104	0.0443629	0.662083	0.785645	0.428452	0.756077	0.157627	0.225789	0.999696	0.999178	0.999633	0.503424	0.999764	0.990005	0.999985	0.969979	0.443642	0.44878	0	0	0	0	0	0	0	0	0	0
ENSG00000072415	PALS1	64398	14	q23.3	67240713	67336061	protein_coding	4.94835	-0.342844	-0.0699927	-0.0436396	0.363967	0.106469	0.0716772	-0.216535	0.188998	-0.0259174	-0.0480607	0.0454855	0.652295	0.78126	0.0473886	0.508617	0.645427	0.182586	0.282639	0.817935	0.680194	0.999696	0.999178	0.999633	0.50897	0.999764	0.985288	0.999985	0.868413	0.928489	0.831633	0	0	0	0	0	0	0	0	0	0
ENSG00000283023	FRG1GP		22	p11.2	12602466	12626642	unprocessed_pseudogene	0.855568	0.942259	0.62753	0.240802	0.136982	0.17793	-0.197307	0.0388589	1.11692	0.463032	0.00881201	0.0455457	0.12777	0.566729	0.790575	0.643432	0.616996	0.931282	0.0236149	0.152707	0.978449	0.999696	0.999178	0.999633	0.944304	0.999764	0.983931	0.999985	0.608616	0.437033	0.99059	0	0	0	0	0	0	0	0	0	0
ENSG00000110108	TMEM109	79073	11	q12.2	60914158	60923443	protein_coding	6.77566	0.250244	-0.0374664	-0.0947702	-0.0767117	-0.00632746	0.138918	-0.0134634	-0.129457	-0.14785	-0.126317	0.0455484	0.758023	0.435584	0.542189	0.958782	0.249487	0.914569	0.315345	0.094351	0.149226	0.999696	0.999178	0.999633	0.869668	0.999764	0.926739	0.999985	0.878668	0.343867	0.350302	0	0	0	0	0	0	0	0	0	0
ENSG00000111052	LIN7A	8825	12	q21.31	80792520	80937934	protein_coding	2.08331	0.80731	-0.523797	-0.0716837	0.643396	0.213614	0.512712	0.768534	0.427607	-0.328574	-0.172819	0.045634	0.140326	0.842259	0.12622	0.582437	0.137467	0.0799038	0.283592	0.274362	0.518114	0.999696	0.999178	0.999633	0.619158	0.999764	0.880336	0.999985	0.868533	0.579488	0.723767	0	0	0	0	0	0	0	0	0	0
ENSG00000111335	OAS2	4939	12	q24.13	112978395	113011723	protein_coding	2.46267	2.31668	2.55278	2.34259	3.51219	-2.20671	-3.42127	0.183401	-0.694925	3.80443	5.77667	0.0459826	0.0204322	2.72721e-05	4.63016e-06	0.000107549	3.92091e-10	0.564818	0.0126313	6.95939e-09	1.83791e-13	0.999696	0.999178	0.00905561	0.00183637	0.0260267	9.65219e-08	0.999985	0.547398	1.06845e-06	3.23971e-11	0	0	1	1	-1	-1	0	0	1	1
ENSG00000276672			13	q13.2	33846190	33850825	lncRNA	0.615912	-1.21247	-0.271217	-0.719707	-1.21537	-0.420121	0.851149	0.0601736	1.59595	-0.698676	-0.719054	0.0459852	0.654141	0.258394	0.134744	0.516869	0.128645	0.925705	0.0255621	0.0907125	0.1263	0.999696	0.999178	0.999633	0.626192	0.999764	0.867436	0.999985	0.628341	0.337521	0.317201	0	0	0	0	0	0	0	0	0	0
ENSG00000168476	REEP4	80346	8	p21.3	22138020	22141951	protein_coding	4.6084	0.305537	0.326551	-0.05262	0.0257951	-0.100582	0.230966	0.0623014	0.222019	-0.0693872	-0.280239	0.046101	0.0274607	0.728592	0.87936	0.509129	0.126362	0.700399	0.209455	0.52775	0.0150994	0.999696	0.999178	0.999633	0.969571	0.999764	0.867311	0.999985	0.8471	0.772606	0.0787398	0	0	0	0	0	0	0	0	0	0
ENSG00000157500	APPL1	26060	3	p14.3	57227726	57278105	protein_coding	5.65672	0.236681	0.00142549	-0.0125694	-0.179835	-0.0667327	0.273555	0.0544794	0.000213954	0.0688266	-0.189135	0.0461202	0.989861	0.912619	0.161495	0.55736	0.0171505	0.645323	0.998649	0.403774	0.025586	0.999696	0.999524	0.999633	0.641101	0.999764	0.500316	0.999985	0.999852	0.689604	0.111889	0	0	0	0	0	0	0	0	0	0
ENSG00000227077			17	p11.2	18572752	18572961	processed_pseudogene	6.54118	-0.296994	-0.164784	-0.108951	-0.103965	-0.0244137	-0.0966283	0.0340488	-0.232418	0.122687	0.216384	0.0465649	0.244086	0.442764	0.497023	0.863263	0.482102	0.808453	0.120101	0.223662	0.0350007	0.999696	0.999178	0.999633	0.850649	0.999764	0.967067	0.999985	0.799017	0.525309	0.137632	0	0	0	0	0	0	0	0	0	0
ENSG00000205571	SMN2	6606	5	q13.2	70049638	70078522	protein_coding	5.80646	0.268661	-0.0124046	0.00992269	0.160878	-0.0597302	0.275365	0.0328369	0.089145	0.0179015	-0.199803	0.0468274	0.923637	0.93987	0.261055	0.652742	0.0376303	0.807495	0.537825	0.849518	0.0409352	0.999696	0.999178	0.999633	0.72044	0.999764	0.668986	0.999985	0.940686	0.94275	0.153043	0	0	0	0	0	0	0	0	0	0
ENSG00000283813	MIR4485	100616263	11	p15.4	10508270	10508326	miRNA	1.17119	-1.08259	-0.791737	-0.157991	-0.0186815	-0.361437	0.0911464	-0.427904	-0.276345	0.35749	0.148129	0.0468518	0.101338	0.725582	0.969913	0.395159	0.809185	0.311606	0.577171	0.230952	0.623628	0.999696	0.999178	0.999633	0.990695	0.999764	0.990005	0.999985	0.948238	0.533235	0.799278	0	0	0	0	0	0	0	0	0	0
ENSG00000151657	KIN	22944	10	p14	7750962	7787993	protein_coding	5.00985	0.263521	-0.0398638	0.253828	0.0561364	-0.0743197	-0.0529106	-0.195204	-0.19872	0.303072	0.204066	0.0470496	0.749165	0.0474272	0.693659	0.544771	0.656489	0.133596	0.1439	0.00146634	0.0252582	0.999696	0.999178	0.999633	0.915179	0.999764	0.985288	0.999985	0.809215	0.0267728	0.110999	0	0	0	0	0	0	0	0	1	0
ENSG00000100243	CYB5R3	1727	22	q13.2	42615730	42720870	protein_coding	7.48487	0.202668	-0.00290028	0.13435	0.177602	0.00773222	-0.110621	0.0703424	-0.0159574	0.0899491	0.108334	0.0470534	0.976635	0.179727	0.0839635	0.938105	0.264122	0.481343	0.874015	0.206122	0.128074	0.999696	0.999178	0.999633	0.578809	0.999764	0.926739	0.999985	0.984472	0.505355	0.319468	0	0	0	0	0	0	0	0	0	0
ENSG00000173068	BNC2	54796	9	p22.2	16409503	16870843	protein_coding	5.44227	0.352905	-0.00410077	0.209182	0.139363	0.124006	-0.0425929	0.0119519	0.0817931	0.220164	0.221599	0.0471125	0.980525	0.208611	0.441971	0.453184	0.788339	0.943347	0.633655	0.0727256	0.06508	0.999696	0.999178	0.999633	0.825753	0.999764	0.990005	0.999985	0.954863	0.297614	0.207044	0	0	0	0	0	0	0	0	0	0
ENSG00000186767	SPIN4	139886	X	q11.1	63347228	63351332	protein_coding	2.11141	-0.651346	0.232771	-0.232808	0.358707	0.42536	0.166665	0.0174326	0.483966	-0.955023	-0.360456	0.0472097	0.441152	0.464947	0.31327	0.233915	0.60122	0.966349	0.213134	0.000370754	0.144475	0.999696	0.999178	0.999633	0.754371	0.999764	0.982917	0.999985	0.8471	0.0103797	0.343974	0	0	0	0	0	0	0	0	-1	0
ENSG00000204387	SNHG32	50854	6	p21.33	31834608	31839766	lncRNA	3.30534	-0.454303	-0.395145	-0.498458	-0.10039	-0.261479	0.00157935	0.0241035	-0.510837	-0.318669	0.0904055	0.0473718	0.0611995	0.0163759	0.676534	0.252799	0.993661	0.910795	0.0295546	0.0350876	0.528499	0.999696	0.999178	0.857504	0.909391	0.999764	0.998919	0.999985	0.635316	0.199816	0.731618	0	0	0	0	0	0	0	0	0	0
ENSG00000106333	PCOLCE	5118	7	q22.1	100602363	100608175	protein_coding	7.08388	0.248066	-0.0769957	-0.0858325	-0.145493	0.0197461	-0.0253922	0.0800514	-0.0843526	0.271895	0.270111	0.0473811	0.524663	0.479606	0.247174	0.869338	0.829553	0.506934	0.489441	0.0025189	0.00248078	0.999696	0.999178	0.999633	0.708685	0.999764	0.990005	0.999985	0.933233	0.038424	0.0219261	0	0	0	0	0	0	0	0	1	1
ENSG00000254708	MMADHCP2		11	p13	34335118	34336003	processed_pseudogene	2.69063	-0.514108	-0.211548	0.101969	-0.337878	-0.0643633	-0.062069	-0.19228	0.144806	-0.132759	-0.209114	0.047526	0.355337	0.671796	0.25178	0.798321	0.788734	0.448615	0.600439	0.442416	0.229545	0.999696	0.999178	0.999633	0.711261	0.999764	0.990005	0.999985	0.949298	0.716247	0.453186	0	0	0	0	0	0	0	0	0	0
ENSG00000290791			1	q21.2	149842875	149846486	lncRNA	1.47881	0.978374	0.212202	-0.10386	0.162182	0.305744	-0.0791267	-0.056566	-0.51409	0.492095	0.592164	0.0476481	0.603387	0.771471	0.720193	0.43159	0.82715	0.877381	0.195628	0.104759	0.0359334	0.999696	0.999178	0.999633	0.922698	0.999764	0.990005	0.999985	0.840902	0.362256	0.140218	0	0	0	0	0	0	0	0	0	0
ENSG00000100625	SIX4	51804	14	q23.1	60709539	60724351	protein_coding	1.61846	-1.04811	0.28481	0.325855	0.738334	-0.254935	-0.0654806	-0.105522	-0.0697568	0.163562	0.441965	0.0476925	0.487703	0.415888	0.104493	0.530011	0.869783	0.804794	0.861212	0.578172	0.130877	0.999696	0.999178	0.999633	0.594875	0.999764	0.990005	0.999985	0.984216	0.804076	0.323941	0	0	0	0	0	0	0	0	0	0
ENSG00000289437			12	q22	95260099	95261021	lncRNA	1.82387	0.774512	0.111301	0.242709	0.275866	-0.0777808	0.292525	-0.151016	0.124044	0.855117	0.654099	0.0477542	0.778862	0.556703	0.510021	0.820688	0.327108	0.657071	0.71877	0.00254764	0.0135557	0.999696	0.999178	0.999633	0.856153	0.999764	0.941313	0.999985	0.968477	0.0386971	0.0735368	0	0	0	0	0	0	0	0	1	0
ENSG00000248415	GAPDHP61		15	q22.31	64528667	64529671	processed_pseudogene	1.64411	-0.798731	0.188383	-0.0985794	0.166343	0.0326044	-0.354183	0.109854	0.161048	-0.281457	-0.0342194	0.0478713	0.598618	0.779798	0.679039	0.927367	0.357266	0.773071	0.679777	0.270893	0.895273	0.999696	0.999178	0.999633	0.909932	0.999764	0.946823	0.999985	0.964198	0.576424	0.951448	0	0	0	0	0	0	0	0	0	0
ENSG00000289611			6	q12	68840383	68843062	lncRNA	0.365436	0.872278	0.266271	1.41251	-0.494412	0.216912	0.393667	1.44454	0.514208	-1.08932	-0.478748	0.0479251	0.54991	0.00131359	0.329674	0.68579	0.397702	0.0198718	0.303585	0.00749859	0.156342	0.999696	0.999178	0.215579	0.764792	0.999764	0.954503	0.999985	0.875496	0.0776262	0.360555	0	0	0	0	0	0	0	0	0	0
ENSG00000278487			5	p12	43143362	43143514	processed_pseudogene	6.51807	-0.224392	-0.290359	0.00613364	-0.163745	0.00369572	0.0282675	-0.0371442	-0.0624676	-0.0951498	-0.145519	0.0479583	0.00977859	0.955438	0.174823	0.973283	0.794161	0.740143	0.594348	0.226832	0.0692404	0.999696	0.999178	0.999633	0.657971	0.999764	0.990005	0.999985	0.949068	0.528182	0.215666	0	0	0	0	0	0	0	0	0	0
ENSG00000118257	NRP2	8828	2	q33.3	205681990	205798133	protein_coding	5.48035	-0.376214	0.147763	-0.137426	-0.262626	0.226154	-0.111158	-0.0523016	-0.472333	0.137495	0.360441	0.0480245	0.407023	0.452597	0.205976	0.199473	0.504121	0.76558	0.019665	0.276554	0.00613199	0.999696	0.999178	0.999633	0.690227	0.999764	0.969866	0.999985	0.580126	0.580899	0.0417713	0	0	0	0	0	0	0	0	0	1
ENSG00000013810	TACC3	10460	4	p16.3	1712858	1745171	protein_coding	6.34986	0.26338	0.115534	0.110497	-0.00969373	-0.0211124	0.0516854	-0.0255743	0.182557	-0.185159	-0.326789	0.0481852	0.370596	0.398166	0.943402	0.87446	0.691854	0.850664	0.195861	0.0538339	0.00104056	0.999696	0.999178	0.999633	0.984013	0.999764	0.988981	0.999985	0.840902	0.254012	0.0116082	0	0	0	0	0	0	0	0	0	-1
ENSG00000134910	STT3A	3703	11	q24.2	125591712	125625215	protein_coding	7.06422	0.225358	0.0890606	0.161226	0.15257	0.0533815	0.00278953	-0.00746482	-0.0640375	-0.193511	-0.158423	0.0482157	0.423784	0.150342	0.184374	0.634429	0.979947	0.948172	0.582238	0.018521	0.0508772	0.999696	0.999178	0.999633	0.666452	0.999764	0.998226	0.999985	0.948999	0.137808	0.17722	0	0	0	0	0	0	0	0	0	0
ENSG00000169299	PGM2	55276	4	p14	37826660	37862937	protein_coding	6.35709	-0.223926	0.138705	-0.164689	-0.0714675	-0.190948	-0.0267836	-0.0502539	0.0942587	-0.325873	-0.357221	0.0482671	0.204457	0.139114	0.544845	0.0935548	0.809671	0.664668	0.435691	0.00013628	4.60356e-05	0.999696	0.999178	0.999633	0.870948	0.999764	0.990005	0.999985	0.917385	0.00490127	0.00103024	0	0	0	0	0	0	0	0	-1	-1
ENSG00000100949	RABGGTA	5875	14	q12	24265538	24271611	protein_coding	4.34031	0.350351	-0.0801362	-0.24262	-0.427935	-0.0606637	-0.289531	-0.0536067	0.124161	0.0370166	-0.11458	0.0482688	0.63287	0.166719	0.0315515	0.719387	0.0768458	0.768034	0.514176	0.764394	0.336828	0.999696	0.999178	0.999633	0.466581	0.999764	0.783111	0.999985	0.937683	0.904977	0.569532	0	0	0	0	0	0	0	0	0	0
ENSG00000160179	ABCG1	9619	21	q22.3	42199689	42297244	protein_coding	0.829334	1.13421	1.2161	0.299329	-0.352282	0.582268	-0.0979401	-0.586543	0.0181436	1.32559	2.07668	0.0484545	0.0315858	0.613428	0.63871	0.189874	0.79759	0.191931	0.961093	0.00106024	1.33231e-06	0.999696	0.999178	0.999633	0.899271	0.999764	0.990005	0.999985	0.996837	0.0217501	5.36934e-05	0	0	0	0	0	0	0	0	1	1
ENSG00000092330	TINF2	26277	14	q12	24238286	24242663	protein_coding	5.23991	0.290996	-0.0468021	0.0268416	-0.0459761	0.0590166	-0.00528605	0.000113452	-0.288461	0.0310328	-0.0471586	0.0484585	0.736466	0.849959	0.769724	0.682891	0.969285	0.999378	0.0753289	0.762756	0.640031	0.999696	0.999178	0.999633	0.936544	0.999764	0.99735	0.999985	0.74535	0.903712	0.809851	0	0	0	0	0	0	0	0	0	0
ENSG00000064545	TMEM161A	54929	19	p13.11	19119169	19138513	protein_coding	3.84525	0.414552	-0.00304508	0.049136	-0.143507	0.141034	-0.13374	-0.264108	0.205448	0.358521	-0.0314212	0.0485103	0.98752	0.807068	0.513508	0.465617	0.466851	0.182923	0.341573	0.0148771	0.819974	0.999696	0.99942	0.999633	0.856153	0.999764	0.966573	0.999985	0.88538	0.120077	0.911588	0	0	0	0	0	0	0	0	0	0
ENSG00000162174	ASRGL1	80150	11	q12.3	62337448	62393412	protein_coding	2.31117	-0.679584	-0.373168	0.227942	0.0572487	-0.158925	-0.0217459	0.134446	-0.391037	0.0425849	-0.19123	0.0486564	0.178298	0.411698	0.862628	0.562623	0.939168	0.660521	0.247945	0.837331	0.34652	0.999696	0.999178	0.999633	0.964708	0.999764	0.991822	0.999985	0.853201	0.936578	0.57833	0	0	0	0	0	0	0	0	0	0
ENSG00000231770	TMEM44-AS1		3	q29	194583991	194590260	lncRNA	2.5675	0.488199	0.376537	0.256765	-0.235932	0.629619	0.0987556	0.0768962	0.368572	-0.272175	-0.054285	0.0486925	0.165633	0.306275	0.486594	0.0249652	0.708053	0.767426	0.239462	0.156885	0.790127	0.999696	0.999178	0.999633	0.846017	0.999764	0.989245	0.999985	0.849873	0.442775	0.895921	0	0	0	0	0	0	0	0	0	0
ENSG00000267319	SELENOKP1		19	q13.12	37693280	37693564	processed_pseudogene	2.3487	0.607414	0.0961692	-0.176519	-0.41794	-0.13492	0.0173847	-0.340475	-0.0898146	0.259908	-0.0777058	0.0487024	0.719612	0.559149	0.244358	0.655058	0.948373	0.261349	0.783329	0.225891	0.702124	0.999696	0.999178	0.999633	0.708685	0.999764	0.992959	0.999985	0.974612	0.527294	0.843558	0	0	0	0	0	0	0	0	0	0
ENSG00000171206	TRIM8	81603	10	q24.32	102642503	102658318	protein_coding	4.85185	-0.388358	-0.232062	0.151504	0.152277	-0.00282242	-0.0051919	-0.110524	-0.1126	0.220515	0.320712	0.0487123	0.203199	0.403874	0.438472	0.986852	0.974204	0.540913	0.543163	0.085889	0.0121546	0.999696	0.999178	0.999633	0.823352	0.999764	0.997478	0.999985	0.942781	0.327456	0.0682907	0	0	0	0	0	0	0	0	0	0
ENSG00000290989			1	q42.11	223992743	224010612	lncRNA	0.41886	1.24763	0.471295	0.231065	0.851828	0.608628	-0.373723	0.277649	-1.64033	0.256516	0.439782	0.048732	0.413012	0.613183	0.108827	0.230137	0.492794	0.611317	0.0140299	0.531649	0.251878	0.999696	0.999178	0.999633	0.599689	0.999764	0.967067	0.999985	0.560761	0.774695	0.481112	0	0	0	0	0	0	0	0	0	0
ENSG00000266984	POLR3GP2		18	q21.1	48478561	48479228	processed_pseudogene	0.337927	-1.19972	-0.193608	0.652977	-1.03452	0.0382481	-0.514463	1.02481	-0.879871	-0.544713	-0.0954446	0.0489299	0.716037	0.18192	0.0877636	0.943839	0.27252	0.0898608	0.193649	0.173236	0.7855	0.999696	0.999178	0.999633	0.579744	0.999764	0.928499	0.999985	0.837924	0.465691	0.893584	0	0	0	0	0	0	0	0	0	0
ENSG00000243660	ZNF487	642819	10	q11.21	43436841	43483181	protein_coding	1.41117	0.949356	-0.671845	-0.318941	-0.360929	0.114381	0.147746	-0.756225	-0.583744	0.692625	-0.180968	0.0490214	0.146578	0.547976	0.502095	0.79793	0.754702	0.0983295	0.232384	0.0420781	0.561356	0.999696	0.999178	0.999633	0.852614	0.999764	0.990005	0.999985	0.8471	0.220555	0.755994	0	0	0	0	0	0	0	0	0	0
ENSG00000178999	AURKB	9212	17	p13.1	8204733	8210600	protein_coding	6.09894	0.214894	-0.0319615	-0.0272969	-0.00476928	0.00772962	0.0605173	-0.0222232	0.260615	-0.371307	-0.4806	0.0491588	0.758909	0.795009	0.966221	0.944059	0.574028	0.84521	0.0293513	1.51331e-05	1.08683e-07	0.999696	0.999178	0.999633	0.989639	0.999764	0.979968	0.999985	0.635316	0.000904058	6.35974e-06	0	0	0	0	0	0	0	0	-1	-1
ENSG00000163956	LRPAP1	4043	4	p16.3	3503612	3532446	protein_coding	6.10687	0.266873	0.215072	0.202192	-0.000836788	0.194057	-0.0861057	0.159228	-0.0502129	0.033344	0.125532	0.0492161	0.1045	0.128028	0.995321	0.146052	0.505796	0.235916	0.71767	0.724903	0.187178	0.999696	0.999178	0.999633	0.999109	0.999764	0.969997	0.999985	0.968477	0.886302	0.401824	0	0	0	0	0	0	0	0	0	0
ENSG00000106460	TMEM106B	54664	7	p21.3	12211270	12243367	protein_coding	5.61222	0.251475	0.000511976	0.293116	-0.0468807	0.146039	-0.166551	0.0332681	0.0243326	0.215544	0.182479	0.0492511	0.996633	0.0188905	0.731361	0.228209	0.160128	0.78585	0.849995	0.0170141	0.0400462	0.999696	0.999818	0.865536	0.92714	0.999764	0.896537	0.999985	0.982134	0.131029	0.150817	0	0	0	0	0	0	0	0	0	0
ENSG00000235437	LINC01278	92249	X	q11.1	63222993	63561095	lncRNA	3.17886	0.461954	-0.187183	-0.0884765	0.195445	-0.353561	-0.257196	0.355332	-0.205919	0.192997	0.133083	0.0492779	0.382655	0.692743	0.440419	0.108309	0.242006	0.122266	0.36826	0.23365	0.388967	0.999696	0.999178	0.999633	0.824624	0.999764	0.925132	0.999985	0.894374	0.536602	0.619069	0	0	0	0	0	0	0	0	0	0
ENSG00000288044			14	q12	24271201	24298861	lncRNA	2.98188	-0.503118	-0.554839	-0.233812	-0.527126	0.135206	-0.0570636	-0.286772	-0.137157	0.0482307	0.109822	0.0493127	0.0147878	0.278307	0.0613555	0.543138	0.773166	0.185686	0.560273	0.753459	0.465155	0.999696	0.999178	0.999633	0.545475	0.999764	0.990005	0.999985	0.944825	0.898962	0.680689	0	0	0	0	0	0	0	0	0	0
ENSG00000134086	VHL	7428	3	p25.3	10141778	10153667	protein_coding	4.46207	-0.438807	-0.204709	-0.24298	0.280323	0.0113899	-0.0303461	-0.0333389	0.238805	0.0694969	0.265209	0.0494527	0.320904	0.2477	0.25287	0.954757	0.872275	0.870965	0.271953	0.629684	0.0782209	0.999696	0.999178	0.999633	0.713443	0.999764	0.990005	0.999985	0.863293	0.836726	0.234285	0	0	0	0	0	0	0	0	0	0
ENSG00000105948	TTC26	79989	7	q34	139133744	139191986	protein_coding	3.41888	0.4027	0.15352	-0.102182	-0.301205	-0.0293047	-0.184093	-0.0994178	-0.0956679	-0.0266578	-0.159663	0.0496613	0.422908	0.633271	0.21292	0.890539	0.371645	0.652672	0.678248	0.860036	0.273299	0.999696	0.999178	0.999633	0.693195	0.999764	0.948917	0.999985	0.963527	0.946769	0.50422	0	0	0	0	0	0	0	0	0	0
ENSG00000126107	HECTD3	79654	1	p34.1	45002540	45011324	protein_coding	4.31968	0.416314	-0.0355023	0.169877	0.271515	-0.102243	-0.096868	-0.024482	0.251388	0.395941	0.41787	0.0496664	0.856754	0.390021	0.219291	0.587952	0.57991	0.899935	0.188874	0.00708729	0.00321251	0.999696	0.999178	0.999633	0.69563	0.999764	0.979968	0.999985	0.837005	0.0750017	0.0261957	0	0	0	0	0	0	0	0	0	1
ENSG00000009307	CSDE1	7812	1	p13.2	114716913	114758676	protein_coding	8.60306	-0.164894	-0.0963937	-0.201415	-0.147214	-0.0865928	0.146787	-0.112172	0.0823782	-0.0559508	-0.169229	0.049685	0.243026	0.0172758	0.0811191	0.294253	0.0776668	0.177594	0.323352	0.337475	0.00528336	0.999696	0.999178	0.859454	0.577636	0.999764	0.785553	0.999985	0.879089	0.639902	0.0374557	0	0	0	0	0	0	0	0	0	-1
ENSG00000074527	NTN4	59277	12	q22	95657807	95791189	protein_coding	1.27752	1.09691	-0.319247	0.386699	0.769251	0.968024	-0.426923	-0.343467	0.402465	-0.111158	-0.153109	0.0497384	0.461971	0.388934	0.122679	0.0892648	0.360097	0.510872	0.442634	0.779644	0.645182	0.999696	0.999178	0.999633	0.61734	0.999764	0.947061	0.999985	0.919379	0.910468	0.813229	0	0	0	0	0	0	0	0	0	0
ENSG00000100347	SAMM50	25813	22	q13.31	43955442	44010531	protein_coding	6.3736	0.198027	-0.0455402	-0.0992684	-0.0534431	0.0901332	0.0738066	0.010849	0.0184952	-0.106128	-0.172354	0.0499787	0.638924	0.314976	0.610793	0.365641	0.448022	0.914306	0.860163	0.136396	0.0176616	0.999696	0.999178	0.999633	0.89187	0.999764	0.963776	0.999985	0.984208	0.413082	0.0871966	0	0	0	0	0	0	0	0	0	0
ENSG00000229349	ACTG1P9		6	p12.3	46204729	46207386	processed_pseudogene	1.10461	-0.927191	0.549728	-0.207103	0.0353401	0.0186004	-0.702138	-0.13734	-0.593647	-0.669293	0.396449	0.050293	0.173676	0.595729	0.940446	0.967522	0.113768	0.786216	0.178029	0.034328	0.170716	0.999696	0.999178	0.999633	0.982716	0.999764	0.859317	0.999985	0.835222	0.197626	0.379257	0	0	0	0	0	0	0	0	0	0
ENSG00000139318	DUSP6	1848	12	q21.33	89347235	89352501	protein_coding	6.34164	-0.226718	-0.0340398	-0.101548	0.0954462	-0.0909433	-0.00653426	0.0200557	0.0877216	0.0898324	0.286588	0.0503279	0.757124	0.356753	0.415986	0.408088	0.950869	0.855632	0.43335	0.251378	0.000562894	0.999696	0.999178	0.999633	0.814547	0.999764	0.993616	0.999985	0.91646	0.55474	0.007144	0	0	0	0	0	0	0	0	0	1
ENSG00000226086	EIF3LP3		10	p11.1	38080056	38080877	processed_pseudogene	3.42761	-0.395847	-0.425782	-0.556189	-0.274919	-0.23542	-0.103883	-0.587767	-0.503106	-0.351133	-0.15464	0.0504215	0.0348247	0.0055106	0.249839	0.254952	0.59747	0.00968863	0.0402529	0.0123211	0.276341	0.999696	0.999178	0.514251	0.710042	0.999764	0.982743	0.999985	0.669463	0.107597	0.507865	0	0	0	0	0	0	0	0	0	0
ENSG00000204186	ZDBF2	57683	2	q33.3	206274663	206314427	protein_coding	1.58976	1.06322	-0.097831	0.220959	0.0420695	0.249392	0.119354	0.199195	0.380443	0.311299	0.35365	0.0504955	0.844184	0.678249	0.946195	0.632569	0.787156	0.69901	0.423957	0.434218	0.316203	0.999696	0.999178	0.999633	0.98459	0.999764	0.990005	0.999985	0.914636	0.710819	0.549488	0	0	0	0	0	0	0	0	0	0
ENSG00000006744	ELAC2	60528	17	p12	12991612	13018065	protein_coding	6.4667	0.252508	0.118969	0.103931	-0.00610783	-0.0974145	0.10725	-0.0499156	-0.0853266	-0.134315	-0.183352	0.0506429	0.346925	0.412534	0.962768	0.449748	0.396791	0.704924	0.523739	0.14443	0.047055	0.999696	0.999178	0.999633	0.988716	0.999764	0.954307	0.999985	0.939325	0.425103	0.168173	0	0	0	0	0	0	0	0	0	0
ENSG00000175283	DOLK	22845	9	q34.11	128945530	128947603	protein_coding	4.65771	0.296457	0.0727578	-0.0863604	0.20284	0.141783	0.138991	-0.114101	-0.0704577	-0.2414	-0.0333348	0.0506973	0.610378	0.55719	0.228288	0.368091	0.332465	0.480795	0.672009	0.0316303	0.75546	0.999696	0.999178	0.999633	0.702866	0.999764	0.941313	0.999985	0.963427	0.189357	0.875679	0	0	0	0	0	0	0	0	0	0
ENSG00000117625	RCOR3	55758	1	q32.2	211258377	211316385	protein_coding	4.11349	-0.344002	0.0571962	-0.262855	0.189231	-0.0508578	-0.288963	0.130643	0.0209592	-0.119639	0.0050596	0.0507691	0.7144	0.103461	0.28639	0.747972	0.0705193	0.44	0.905679	0.298308	0.964589	0.999696	0.999178	0.999633	0.734893	0.999764	0.769193	0.999985	0.988941	0.6025	0.983949	0	0	0	0	0	0	0	0	0	0
ENSG00000085365	SCAMP1	9522	5	q14.1	78360611	78480739	protein_coding	5.73811	0.207089	0.0100424	0.147198	0.175681	0.0382041	-0.248681	0.11353	-0.120691	0.314241	0.337257	0.0508139	0.919659	0.151237	0.120693	0.698593	0.0122495	0.258638	0.255685	6.34307e-05	1.97483e-05	0.999696	0.999178	0.999633	0.614131	0.999764	0.435003	0.999985	0.859135	0.00278666	0.000522161	0	0	0	0	0	0	0	0	1	1
ENSG00000231721	LINC-PINT	378805	7	q32.3	130791264	131110176	lncRNA	4.30002	-0.456461	0.209095	-0.245846	0.0048398	0.0208027	0.307314	-0.0372087	0.271061	-0.159696	-0.0767214	0.0513447	0.337466	0.272887	0.984835	0.924953	0.151403	0.870589	0.267901	0.30597	0.634853	0.999696	0.999178	0.999633	0.99574	0.999764	0.894067	0.999985	0.863293	0.610329	0.806515	0	0	0	0	0	0	0	0	0	0
ENSG00000100802	C14orf93	60686	14	q11.2	22985894	23010166	protein_coding	1.88057	0.829475	0.421771	-0.131679	0.206964	0.0492602	0.114435	-0.102572	-0.12294	0.281713	0.503096	0.0515695	0.281845	0.726312	0.623387	0.898212	0.715933	0.788301	0.752587	0.321788	0.06194	0.999696	0.999178	0.999633	0.894069	0.999764	0.989486	0.999985	0.969979	0.625442	0.200601	0	0	0	0	0	0	0	0	0	0
ENSG00000163040	CCDC74A	90557	2	q21.1	131527675	131533666	protein_coding	2.17559	-0.734977	-0.198514	0.0583989	0.0360937	-0.267323	-0.259094	0.0631639	-0.41832	0.632596	0.442439	0.0516102	0.525553	0.866932	0.924472	0.366603	0.359632	0.819253	0.213957	0.00529253	0.0436806	0.999696	0.999178	0.999633	0.980982	0.999764	0.947061	0.999985	0.8471	0.0623488	0.159868	0	0	0	0	0	0	0	0	0	0
ENSG00000214812	ARL8BP2		1	p35.3	28120449	28121321	processed_pseudogene	0.358786	-1.29086	-0.68783	0.974577	-1.39618	1.44648	0.685456	0.900744	0.128605	-0.971932	-0.622412	0.0516502	0.276546	0.0767522	0.0541852	0.0335912	0.265716	0.168039	0.84271	0.0435971	0.145686	0.999696	0.999178	0.999633	0.522754	0.999764	0.926739	0.999985	0.981329	0.224609	0.345224	0	0	0	0	0	0	0	0	0	0
ENSG00000261326	LINC01355		1	p36.12	23281307	23287488	lncRNA	2.58321	0.681973	0.475801	1.12529	0.0636145	0.491704	0.249736	-0.0824272	0.0598835	0.285693	0.247073	0.0517877	0.256771	0.00218013	0.869097	0.151743	0.529122	0.817594	0.860491	0.282347	0.369693	0.999696	0.999178	0.306755	0.966278	0.999764	0.972069	0.999985	0.984216	0.586679	0.60133	0	0	0	0	0	0	0	0	0	0
ENSG00000168096	ANKS3	124401	16	p13.3	4696510	4734378	protein_coding	3.21963	0.488517	0.0331348	0.270618	0.131404	-0.365073	0.0436348	0.155186	-0.154737	0.610812	0.4902	0.051809	0.888641	0.250704	0.615574	0.117421	0.831863	0.449965	0.494614	0.000525098	0.00323633	0.999696	0.999178	0.999633	0.89226	0.999764	0.990005	0.999985	0.934006	0.0136315	0.0262547	0	0	0	0	0	0	0	0	1	1
ENSG00000240356	RPL23AP7		2	q14.1	113610502	113627090	transcribed_processed_pseudogene	6.20859	-0.256334	-0.236179	-0.29686	-0.390402	0.101013	0.0699805	-0.169351	-0.186196	-0.118066	-0.168012	0.0519054	0.0626427	0.0207962	0.00636146	0.428437	0.572929	0.185551	0.170986	0.188425	0.0652334	0.999696	0.999178	0.913625	0.2978	0.999764	0.979968	0.999985	0.83113	0.483614	0.207398	0	0	0	0	0	0	0	0	0	0
ENSG00000112144	CILK1	22858	6	p12.1	53001279	53061824	protein_coding	3.90418	0.483164	0.0115328	0.104585	0.189085	-0.00897387	0.194938	-0.0872988	-0.00846674	0.263457	0.207209	0.0519267	0.957886	0.617804	0.451764	0.966942	0.336003	0.696929	0.970974	0.106247	0.188687	0.999696	0.999178	0.999633	0.830714	0.999764	0.941313	0.999985	0.998031	0.3651	0.403425	0	0	0	0	0	0	0	0	0	0
ENSG00000099899	TRMT2A	27037	22	q11.21	20111875	20117392	protein_coding	4.15705	0.445252	0.106579	0.0526977	-0.0623499	0.0402018	-0.175238	0.0861412	0.117343	0.299414	0.237419	0.0519395	0.627259	0.808976	0.786457	0.846963	0.373543	0.689171	0.589296	0.059846	0.112353	0.999696	0.999178	0.999633	0.942772	0.999764	0.949689	0.999985	0.948999	0.269717	0.294724	0	0	0	0	0	0	0	0	0	0
ENSG00000279133			17	q23.2	62003700	62007518	TEC	0.395681	-1.30777	1.05759	-0.0415259	-0.714597	0.325995	0.0720889	0.431284	1.60763	-0.167516	0.06278	0.0519453	0.064091	0.94552	0.26268	0.562282	0.87377	0.477538	0.00833831	0.690161	0.878175	0.999696	0.999178	0.999633	0.722649	0.999764	0.990005	0.999985	0.505061	0.868579	0.943265	0	0	0	0	0	0	0	0	0	0
ENSG00000136271	DDX56	54606	7	p13	44565804	44575051	protein_coding	6.18897	0.231587	0.0659961	0.182299	0.0638667	-0.0720454	0.0571295	0.177166	0.187773	-0.141235	-0.288379	0.0520104	0.564396	0.122894	0.600785	0.544721	0.621865	0.150287	0.136611	0.0994423	0.00113468	0.999696	0.999178	0.999633	0.888162	0.999764	0.983931	0.999985	0.806422	0.352633	0.0123955	0	0	0	0	0	0	0	0	0	-1
ENSG00000004139	SARM1	23098	17	q11.2	28364356	28404049	protein_coding	0.701958	-1.02291	-0.369713	-0.749758	-0.135102	-0.868907	-0.0505296	-0.0853574	-0.39791	-0.102039	0.23375	0.0520673	0.426037	0.171991	0.808329	0.0721012	0.898279	0.872299	0.456378	0.758235	0.466235	0.999696	0.999178	0.999633	0.949496	0.999764	0.990005	0.999985	0.925598	0.901348	0.681425	0	0	0	0	0	0	0	0	0	0
ENSG00000079263	SP140	11262	2	q37.1	230203110	230313215	protein_coding	2.35369	0.54915	-0.136818	0.237185	-0.0281574	0.0744158	-0.141992	-0.0677063	0.0999448	0.0116093	-0.0330535	0.0521092	0.613407	0.36534	0.929959	0.788166	0.588689	0.816792	0.740707	0.954086	0.865646	0.999696	0.999178	0.999633	0.981301	0.999764	0.98094	0.999985	0.969979	0.982719	0.936838	0	0	0	0	0	0	0	0	0	0
ENSG00000162517	PEF1	553115	1	p35.2	31629866	31644896	protein_coding	6.2014	0.260755	-0.0986446	-0.0485216	0.0625978	-0.0157127	0.0832982	-0.0474255	-0.0901717	0.0280287	-0.0587993	0.0522112	0.446828	0.707566	0.646767	0.904051	0.513511	0.721305	0.513273	0.762906	0.525444	0.999696	0.999178	0.999633	0.900681	0.999764	0.970983	0.999985	0.937683	0.903814	0.729652	0	0	0	0	0	0	0	0	0	0
ENSG00000103510	KAT8	84148	16	p11.2	31114489	31131393	protein_coding	2.62722	0.604661	0.338727	0.252431	0.227421	-0.0650725	-0.0522397	-0.0641457	0.0710223	0.0562966	0.396136	0.0522474	0.253744	0.346565	0.457608	0.828642	0.835062	0.831989	0.806126	0.791495	0.0515035	0.999696	0.999178	0.999633	0.83311	0.999764	0.990005	0.999985	0.977372	0.916373	0.178405	0	0	0	0	0	0	0	0	0	0
ENSG00000148175	STOM	2040	9	q33.2	121338987	121370304	protein_coding	5.28426	0.284808	0.0900318	-0.0464435	-0.171867	0.0416266	-0.0647275	0.090116	0.0599061	-0.249762	-0.23179	0.0523421	0.519492	0.739284	0.275863	0.779146	0.647166	0.555212	0.709659	0.0202742	0.0281073	0.999696	0.999178	0.999633	0.728777	0.999764	0.985288	0.999985	0.968084	0.145758	0.119404	0	0	0	0	0	0	0	0	0	0
ENSG00000198026	ZNF335	63925	20	q13.12	45948660	45972203	protein_coding	3.11628	0.573921	-0.137963	0.293296	0.271621	-0.315224	0.0417786	0.323096	0.311612	0.184589	-0.00810283	0.052396	0.597358	0.264583	0.368541	0.256293	0.866436	0.249006	0.280402	0.359293	0.966202	0.999696	0.999178	0.999633	0.787589	0.999764	0.990005	0.999985	0.865204	0.65473	0.984685	0	0	0	0	0	0	0	0	0	0
ENSG00000143772	ITPKB	3707	1	q42.12	226631690	226739323	protein_coding	1.09707	1.04902	0.216079	-0.668125	0.541057	0.0251867	0.129961	0.375309	-1.28354	0.194615	0.504943	0.0524504	0.689256	0.171822	0.204149	0.953651	0.7404	0.477058	0.0293186	0.592921	0.121565	0.999696	0.999178	0.999633	0.687829	0.999764	0.990005	0.999985	0.635316	0.814326	0.30975	0	0	0	0	0	0	0	0	0	0
ENSG00000247077	PGAM5	192111	12	q24.33	132710819	132722734	protein_coding	3.49158	-0.616472	-0.0367132	0.148818	0.320715	-0.105095	0.209797	0.170539	0.26885	-0.093367	-0.202173	0.0525165	0.897827	0.63527	0.316657	0.705933	0.461996	0.615846	0.419894	0.668508	0.348526	0.999696	0.999178	0.999633	0.757705	0.999764	0.964434	0.999985	0.913532	0.857147	0.580116	0	0	0	0	0	0	0	0	0	0
ENSG00000102910	LONP2	83752	16	q12.1	48244300	48363122	protein_coding	5.81275	-0.265959	0.120958	-0.0104453	0.0796751	-0.0522928	-0.064623	-0.042267	0.117483	0.0707312	0.14689	0.0525213	0.355918	0.937197	0.578622	0.690662	0.611941	0.749693	0.392395	0.448792	0.122671	0.999696	0.999178	0.999633	0.883184	0.999764	0.982917	0.999985	0.904265	0.720579	0.311376	0	0	0	0	0	0	0	0	0	0
ENSG00000113140	SPARC	6678	5	q33.1	151661096	151686975	protein_coding	10.7222	0.240427	0.062572	0.162923	0.193071	0.118694	-0.200039	0.06483	-0.116318	-0.0371686	0.118285	0.0528795	0.606966	0.183461	0.118817	0.331553	0.104022	0.594841	0.343257	0.666069	0.173334	0.999696	0.999178	0.999633	0.611576	0.999764	0.849992	0.999985	0.886314	0.856151	0.382556	0	0	0	0	0	0	0	0	0	0
ENSG00000163945	UVSSA	57654	4	p16.3	1345691	1395989	protein_coding	2.17544	-0.695596	0.550641	0.0813052	0.158459	-0.320793	0.308321	0.398463	0.192329	-0.0103969	0.142554	0.0529609	0.0890716	0.808527	0.656115	0.294175	0.305349	0.260919	0.559623	0.964547	0.536022	0.999696	0.999178	0.999633	0.903948	0.999764	0.939958	0.999985	0.944825	0.986378	0.736817	0	0	0	0	0	0	0	0	0	0
ENSG00000153561	RMND5A	64795	2	p11.2	86720291	86778041	protein_coding	3.62659	0.410458	0.0486554	-0.211353	0.387378	0.102964	0.232683	0.201348	0.293289	-0.134491	-0.0541025	0.0531951	0.816789	0.317188	0.0811959	0.634301	0.236281	0.36222	0.201547	0.383379	0.719769	0.999696	0.999178	0.999633	0.577636	0.999764	0.924553	0.999985	0.842641	0.6747	0.854767	0	0	0	0	0	0	0	0	0	0
ENSG00000162434	JAK1	3716	1	p31.3	64833223	65067754	protein_coding	6.5585	-0.262766	0.0288065	-0.212036	-0.0520254	-0.191299	0.122374	-0.0491312	-0.0460652	0.0574533	0.130753	0.0532418	0.82631	0.10896	0.707593	0.144801	0.340379	0.709588	0.734819	0.533558	0.165442	0.999696	0.999178	0.999633	0.917851	0.999764	0.943209	0.999985	0.969592	0.775778	0.372628	0	0	0	0	0	0	0	0	0	0
ENSG00000291185			9	p22.3	14921013	15146401	lncRNA	5.66907	-0.224447	-0.269432	-0.125795	-0.211008	0.0356076	0.126797	0.0280996	-0.26052	-0.214156	-0.251075	0.0532979	0.0163713	0.259763	0.0889679	0.753627	0.248973	0.808981	0.0398317	0.00977803	0.00253356	0.999696	0.999178	0.999633	0.581898	0.999764	0.926739	0.999985	0.669463	0.0924549	0.0221964	0	0	0	0	0	0	0	0	0	-1
ENSG00000153993	SEMA3D	223117	7	q21.11	84995553	85187056	protein_coding	2.01298	0.863317	0.0521807	0.307937	0.291954	-0.353278	-0.419508	-0.530458	-0.0182124	1.05956	1.08127	0.0535253	0.894929	0.437621	0.500381	0.324557	0.175796	0.133089	0.953286	0.000364259	6.72772e-05	0.999696	0.999178	0.999633	0.851745	0.999764	0.903533	0.999985	0.995248	0.010238	0.00138813	0	0	0	0	0	0	0	0	1	1
ENSG00000237584	RAC1P4		X	q26.3	137441258	137441836	processed_pseudogene	2.31593	-0.600207	0.227743	-1.11359	-0.0444655	-0.126845	-0.205377	-0.0615421	-0.544678	-0.551642	-0.174931	0.0535649	0.418262	0.00222295	0.905232	0.700067	0.500641	0.856632	0.19355	0.0143173	0.439892	0.999696	0.999178	0.307485	0.976621	0.999764	0.96819	0.999985	0.837924	0.11708	0.660093	0	0	0	0	0	0	0	0	0	0
ENSG00000171174	RBKS	64080	2	p23.2	27781379	27890681	protein_coding	1.02663	0.975055	0.524829	0.0389089	0.0908912	-0.797615	0.339996	0.598053	0.375427	0.060477	-0.0769248	0.0536739	0.271036	0.928523	0.861014	0.149492	0.446153	0.209921	0.468824	0.863234	0.825525	0.999696	0.999178	0.999633	0.964483	0.999764	0.963776	0.999985	0.927181	0.94781	0.91395	0	0	0	0	0	0	0	0	0	0
ENSG00000147536	GINS4	84296	8	p11.21	41529218	41545030	protein_coding	4.72642	-0.381833	-0.42303	-0.186036	-0.400533	0.272016	0.253495	-0.0908639	-0.168422	-0.187374	-0.353946	0.0537794	0.0220857	0.344066	0.0741233	0.158031	0.155101	0.649519	0.454515	0.173699	0.0102777	0.999696	0.999178	0.999633	0.565953	0.999764	0.895822	0.999985	0.924422	0.465828	0.0609152	0	0	0	0	0	0	0	0	0	0
ENSG00000136514	RTP4	64108	3	q27.3	187368385	187372076	protein_coding	0.314867	1.95851	0.980192	1.97342	1.52652	-1.66792	-2.97006	-0.371112	-1.84619	4.09675	4.98711	0.0537941	0.329909	0.0212614	0.105251	0.00868062	2.8231e-06	0.399737	0.000143521	1.41605e-09	1.58724e-12	0.999696	0.999178	0.92552	0.595868	0.820807	0.000407153	0.999985	0.0455375	2.66031e-07	2.49039e-10	0	0	0	0	0	-1	0	-1	1	1
ENSG00000127191	TRAF2	7186	9	q34.3	136881912	136926607	protein_coding	3.70891	0.444083	-0.164097	0.0843769	0.0382763	-0.0794049	-0.173181	-0.0297651	0.347684	0.185026	-0.101112	0.0538317	0.444933	0.701156	0.877261	0.718914	0.408663	0.895987	0.1467	0.252198	0.515419	0.999696	0.999178	0.999633	0.968719	0.999764	0.95794	0.999985	0.811377	0.55575	0.721825	0	0	0	0	0	0	0	0	0	0
ENSG00000196730	DAPK1	1612	9	q21.33	87497228	87708634	protein_coding	0.264722	-1.44402	1.68502	-0.55475	0.0650161	-0.0514131	-0.0877353	0.203756	-0.0726651	-0.767143	0.689416	0.0540123	0.0337555	0.334979	0.916625	0.938963	0.888897	0.770513	0.908609	0.0907656	0.162202	0.999696	0.999178	0.999633	0.97958	0.999764	0.990005	0.999985	0.988941	0.337521	0.368483	0	0	0	0	0	0	0	0	0	0
ENSG00000149090	PAMR1	25891	11	p13	35431823	35530300	protein_coding	2.16074	1.01834	-0.243752	-0.0478059	0.727795	-0.0546689	-0.36062	-0.408769	-0.4032	0.49804	1.07529	0.0541301	0.665127	0.921329	0.205063	0.917894	0.413604	0.379972	0.370862	0.170812	0.00293057	0.999696	0.999178	0.999633	0.688677	0.999764	0.95794	0.999985	0.894795	0.462805	0.0246423	0	0	0	0	0	0	0	0	0	1
ENSG00000146373	RNF217	154214	6	q22.31	124962437	125092633	protein_coding	3.05782	0.66714	0.388219	0.144297	0.593396	0.257748	0.35229	-0.27799	0.319193	0.262813	0.207162	0.0542718	0.207196	0.641283	0.0795036	0.415508	0.217228	0.396106	0.321585	0.264658	0.360949	0.999696	0.999178	0.999633	0.573507	0.999764	0.918565	0.999985	0.879089	0.569257	0.592855	0	0	0	0	0	0	0	0	0	0
ENSG00000225442	MPRIP-AS1		17	p11.2	17076038	17077752	lncRNA	0.526126	-1.06056	0.0316085	-0.404495	0.414769	-0.371822	-0.333731	-0.229369	-0.663625	-0.311542	0.140876	0.054349	0.950068	0.443713	0.461392	0.479104	0.536651	0.679681	0.240369	0.37756	0.696539	0.999696	0.999178	0.999633	0.835055	0.999764	0.972551	0.999985	0.850134	0.670107	0.840817	0	0	0	0	0	0	0	0	0	0
ENSG00000269821	KCNQ1OT1	10984	11	p15.5	2597308	2700003	lncRNA	5.42773	0.489614	0.207527	0.508577	-0.0856306	0.226338	-0.120845	0.0903291	0.143023	0.925026	0.780796	0.0547419	0.393812	0.0306019	0.739109	0.292455	0.5639	0.661745	0.504309	8.42285e-07	1.21825e-05	0.999696	0.999178	0.975081	0.929408	0.999764	0.979968	0.999985	0.936105	8.77821e-05	0.000345809	0	0	0	0	0	0	0	0	1	1
ENSG00000275111	ZNF2	7549	2	q11.1	95165432	95184317	protein_coding	1.54836	1.02538	-0.0835602	0.0211392	-0.5972	-0.337715	-0.1393	0.297611	-0.503625	0.51638	-0.044422	0.0547436	0.835769	0.959856	0.197764	0.441342	0.719616	0.499143	0.279474	0.130986	0.871157	0.999696	0.999178	0.999633	0.682213	0.999764	0.989515	0.999985	0.864869	0.403678	0.940215	0	0	0	0	0	0	0	0	0	0
ENSG00000243663	RPS4XP14		12	p13.33	1757231	1758011	processed_pseudogene	4.55008	-0.265383	-0.415863	-0.161327	-0.256436	-0.0324438	-0.118083	-0.0516203	-0.0263123	-0.311369	-0.110354	0.0549101	0.0018136	0.205734	0.116925	0.808723	0.344409	0.719991	0.861437	0.00173748	0.244502	0.999696	0.575436	0.999633	0.609823	0.999764	0.943262	0.999985	0.984216	0.03007	0.472012	0	0	0	0	0	0	0	0	-1	0
ENSG00000257167	TMPO-AS1	100128191	12	q23.1	98512973	98516422	lncRNA	1.31778	0.862116	0.400636	-0.242876	0.447802	0.536016	0.091162	-0.23729	0.0113892	0.350605	0.187718	0.0549263	0.256725	0.589825	0.40499	0.190458	0.817976	0.576166	0.979361	0.265747	0.54193	0.999696	0.999178	0.999633	0.8093	0.999764	0.990005	0.999985	0.998225	0.570577	0.742221	0	0	0	0	0	0	0	0	0	0
ENSG00000151876	FBXO4	26272	5	p13.1	41925254	41941743	protein_coding	3.954	-0.345881	-0.115208	0.28705	0.102227	0.124011	-0.0434105	-0.106702	-0.351029	0.0881744	0.075334	0.05493	0.486997	0.105178	0.598367	0.460315	0.786861	0.545499	0.0734562	0.473849	0.529636	0.999696	0.999178	0.999633	0.887737	0.999764	0.990005	0.999985	0.742917	0.737322	0.732836	0	0	0	0	0	0	0	0	0	0
ENSG00000146409	SLC18B1	116843	6	q23.2	132769370	132813339	protein_coding	2.99213	0.586197	0.253574	0.446301	-0.149726	-0.497499	-0.317974	-0.0385188	-0.395416	0.305384	0.796249	0.0549701	0.389748	0.0785716	0.669507	0.0761632	0.21471	0.893591	0.153273	0.133215	0.00016937	0.999696	0.999178	0.999633	0.906706	0.999764	0.918565	0.999985	0.815158	0.407918	0.0029028	0	0	0	0	0	0	0	0	0	1
ENSG00000226677	IGBP1P1		14	q13.2	34939324	34940332	processed_pseudogene	0.909921	-0.979666	1.01363	-0.28796	-0.00312905	0.482363	0.0659107	0.374298	0.242612	-0.564552	0.256662	0.0550458	0.0535572	0.591573	0.994955	0.371124	0.880659	0.460524	0.63735	0.123415	0.463889	0.999696	0.999178	0.999633	0.999083	0.999764	0.990005	0.999985	0.955127	0.393305	0.67968	0	0	0	0	0	0	0	0	0	0
ENSG00000177485	ZBTB33	10009	X	q24	120250752	120258398	protein_coding	3.80841	-0.31995	0.20056	0.0870195	-0.327881	-0.225891	0.186764	-0.136392	0.401188	-0.048883	-0.354949	0.055244	0.21671	0.588675	0.0908957	0.176997	0.274019	0.418966	0.0345607	0.669166	0.00557801	0.999696	0.999178	0.999633	0.581935	0.999764	0.928499	0.999985	0.655323	0.85737	0.0390296	0	0	0	0	0	0	0	0	0	-1
ENSG00000172819	RARG	5916	12	q13.13	53210567	53232980	protein_coding	2.98201	0.482762	0.00927322	-0.276042	0.154285	0.0749935	0.0816553	0.238555	-0.0137903	0.429992	0.356342	0.0552476	0.967288	0.262904	0.541969	0.72045	0.690623	0.295356	0.949831	0.0127537	0.0255349	0.999696	0.999178	0.999633	0.869668	0.999764	0.988981	0.999985	0.993967	0.110107	0.111768	0	0	0	0	0	0	0	0	0	0
ENSG00000159648	TEPP	374739	16	q21	57976435	57988116	protein_coding	0.487259	-1.03283	-0.476307	-0.549279	0.240085	0.871376	-0.399717	-0.955948	-0.633406	-0.308947	0.19078	0.0553093	0.376327	0.378259	0.662974	0.0849589	0.421604	0.144074	0.272887	0.421579	0.58794	0.999696	0.999178	0.999633	0.904915	0.999764	0.961863	0.999985	0.863293	0.701061	0.776721	0	0	0	0	0	0	0	0	0	0
ENSG00000225505			1	p22.1	92732000	92733257	processed_pseudogene	0.787883	1.08172	-0.27315	0.686598	0.216635	-0.273813	-0.994006	-0.764763	-0.220153	1.03016	0.245213	0.0553801	0.558188	0.173107	0.681644	0.536558	0.0420627	0.146476	0.662725	0.00710745	0.450661	0.999696	0.999178	0.999633	0.910536	0.999764	0.690311	0.999985	0.962016	0.0751148	0.668802	0	0	0	0	0	0	0	0	0	0
ENSG00000210196	MT-TP		MT		15956	16023	Mt_tRNA	0.626004	-1.13774	-0.619445	-0.944248	0.311022	-0.710997	-0.00600938	-0.433089	-0.365313	0.183103	-0.077318	0.0555186	0.136975	0.103054	0.532105	0.111177	0.986762	0.447733	0.522426	0.589194	0.802258	0.999696	0.999178	0.999633	0.864856	0.999764	0.998606	0.999985	0.939325	0.811584	0.902936	0	0	0	0	0	0	0	0	0	0
ENSG00000106397	PLOD3	8985	7	q22.1	101205977	101218420	protein_coding	5.87407	0.302694	0.16782	0.128848	0.119095	0.0301875	-0.0232916	-0.0663697	0.280746	0.0810454	0.0275606	0.0556097	0.270182	0.396202	0.454175	0.843449	0.873935	0.67138	0.0800749	0.460849	0.79855	0.999696	0.999178	0.999633	0.831777	0.999764	0.990005	0.999985	0.756469	0.728843	0.90042	0	0	0	0	0	0	0	0	0	0
ENSG00000102870	ZNF629	23361	16	p11.2	30778456	30787205	protein_coding	3.52646	-0.538811	0.0745653	0.232627	0.137913	0.0648179	0.0831241	0.181042	-0.305591	0.230124	0.45743	0.0556351	0.764906	0.359488	0.61427	0.780876	0.69952	0.463737	0.227526	0.196894	0.00906563	0.999696	0.999178	0.999633	0.89226	0.999764	0.988981	0.999985	0.8471	0.492684	0.0553395	0	0	0	0	0	0	0	0	0	0
ENSG00000196268	ZNF493	284443	19	p12	21397119	21427577	protein_coding	1.54574	0.656611	-0.189225	0.170467	-0.6263	-0.188451	-0.0515437	0.422727	0.343528	0.190929	0.330891	0.0556826	0.668442	0.654644	0.126175	0.590241	0.877754	0.248733	0.305141	0.469137	0.193291	0.999696	0.999178	0.999633	0.619158	0.999764	0.990005	0.999985	0.876408	0.734495	0.408414	0	0	0	0	0	0	0	0	0	0
ENSG00000239282	CASTOR1	652968	22	q12.2	30285117	30289622	protein_coding	1.52344	-0.907127	0.133875	0.457758	-0.259311	-0.0312586	-0.629277	0.557732	-0.377861	0.126122	0.682851	0.055687	0.761004	0.284281	0.59365	0.940345	0.0696781	0.154554	0.393516	0.671473	0.0171225	0.999696	0.999178	0.999633	0.886516	0.999764	0.766459	0.999985	0.904265	0.858028	0.0854208	0	0	0	0	0	0	0	0	0	0
ENSG00000115415	STAT1	6772	2	q32.2	190908460	191020960	protein_coding	7.17279	0.416985	0.424915	0.825417	1.32141	-1.48649	-2.08901	-0.404602	-0.644717	1.71475	2.54476	0.0558087	0.0499022	0.000111407	6.79777e-08	1.29758e-09	2.49815e-14	0.0380406	0.00135054	3.00464e-16	1.12578e-22	0.999696	0.999178	0.0289213	6.06616e-05	2.64669e-06	8.91714e-11	0.999985	0.202979	1.07251e-12	4.31388e-19	0	0	1	1	-1	-1	0	0	1	1
ENSG00000125124	BBS2	583	16	q13	56465640	56582667	protein_coding	4.3691	-0.333059	-0.170906	-0.0587322	-0.130825	0.130596	-0.0527071	0.0508707	-0.441153	0.0493189	0.214984	0.0558986	0.292557	0.71491	0.473824	0.405205	0.717612	0.750636	0.0153031	0.664286	0.0566316	0.999696	0.999178	0.999633	0.841248	0.999764	0.989515	0.999985	0.563849	0.855477	0.189853	0	0	0	0	0	0	0	0	0	0
ENSG00000291153	STAG3L4	64940	7	q11.21	67302621	67362950	lncRNA	3.47694	-0.449452	-0.297502	-0.100453	-0.193749	-0.0370115	-0.238711	-0.14045	-0.243555	0.17875	-0.10672	0.0559394	0.13173	0.631168	0.412512	0.853718	0.232911	0.496969	0.294266	0.220715	0.451269	0.999696	0.999178	0.999633	0.813402	0.999764	0.924276	0.999985	0.870391	0.521451	0.669401	0	0	0	0	0	0	0	0	0	0
ENSG00000272711	HK2-DT		2	p12	74832655	74833987	lncRNA	0.829746	-1.02421	-0.217917	-1.24395	0.864402	-0.154558	-0.260969	0.701892	0.181068	-0.447211	0.0280883	0.0559626	0.640009	0.0346991	0.091558	0.755559	0.547492	0.176816	0.751944	0.203542	0.934952	0.999696	0.999178	0.979755	0.581935	0.999764	0.975701	0.999985	0.969979	0.501583	0.971349	0	0	0	0	0	0	0	0	0	0
ENSG00000253552	HOXA-AS2		7	p15.2	27107777	27134302	lncRNA	1.11162	0.72293	-0.758588	-0.149594	-0.437751	0.212519	0.116164	1.02971	0.0582003	-0.209538	-0.263868	0.0560027	0.0700716	0.688682	0.327363	0.541849	0.733628	0.0181968	0.900032	0.467068	0.332217	0.999696	0.999178	0.999633	0.763864	0.999764	0.990005	0.999985	0.988893	0.733849	0.565094	0	0	0	0	0	0	0	0	0	0
ENSG00000284753	EEF1AKMT4	110599564	3	q27.1	184249672	184258759	protein_coding	3.65421	0.404842	0.0649254	-0.234628	-0.13085	0.1061	-0.12816	-0.0846219	-0.145444	0.046653	0.0867638	0.0561089	0.734648	0.251433	0.57253	0.612734	0.495703	0.673288	0.506572	0.749696	0.535895	0.999696	0.999178	0.999633	0.880882	0.999764	0.967067	0.999985	0.937235	0.897925	0.736817	0	0	0	0	0	0	0	0	0	0
ENSG00000100577	GSTZ1	2954	14	q24.3	77320996	77331597	protein_coding	3.50916	0.380181	-0.00388719	-0.21148	-0.0495031	0.0393066	0.130137	0.125334	-0.185703	-0.0207771	0.108901	0.0561203	0.982979	0.283709	0.825591	0.83988	0.460302	0.53985	0.371524	0.883052	0.41658	0.999696	0.999178	0.999633	0.955657	0.999764	0.964434	0.999985	0.894795	0.955913	0.640458	0	0	0	0	0	0	0	0	0	0
ENSG00000270558			5	p13.2	37286449	37286977	processed_pseudogene	0.514536	1.02702	-0.48384	-0.178502	0.119648	1.74056	-0.290981	0.598083	-0.220682	-0.652436	0.0146277	0.0561259	0.365427	0.707079	0.844396	0.00773512	0.567435	0.220697	0.707055	0.124678	0.968564	0.999696	0.999178	0.999633	0.960215	0.766958	0.979968	0.999985	0.968084	0.395022	0.985542	0	0	0	0	0	0	0	0	0	0
ENSG00000178860	MSC	9242	8	q13.3	71841560	71844412	protein_coding	2.0087	-1.07007	-0.407043	-0.744836	-0.928437	-0.06663	-0.611427	0.334073	-0.713279	0.482697	0.970545	0.0561444	0.346938	0.112363	0.114211	0.855696	0.0648676	0.397066	0.0823201	0.100839	0.000532783	0.999696	0.999178	0.999633	0.606796	0.999764	0.760411	0.999985	0.759428	0.355766	0.00690951	0	0	0	0	0	0	0	0	0	1
ENSG00000139428	MMAB	326625	12	q24.11	109553715	109573580	protein_coding	5.78214	-0.331834	-0.139526	-0.162496	-0.226791	-0.0409323	-0.126808	-0.16417	-0.187348	0.187805	0.141293	0.0562739	0.396709	0.335026	0.23032	0.802992	0.428291	0.317267	0.289978	0.110091	0.232037	0.999696	0.999178	0.999633	0.704933	0.999764	0.962386	0.999985	0.870273	0.371507	0.45651	0	0	0	0	0	0	0	0	0	0
ENSG00000184898	RBM43	375287	2	q23.3	151247940	151261863	protein_coding	2.96408	-0.590122	-0.276752	0.105466	-0.505818	-0.342787	-0.157714	-0.0793562	-0.334772	0.349641	0.45963	0.0563479	0.316811	0.692468	0.158818	0.180784	0.510764	0.757853	0.230071	0.0622665	0.0167201	0.999696	0.999178	0.999633	0.640359	0.999764	0.970983	0.999985	0.8471	0.275471	0.0839703	0	0	0	0	0	0	0	0	0	0
ENSG00000162599	NFIA	4774	1	p31.3	60865259	61462788	protein_coding	4.59583	0.347001	0.0334318	0.305403	0.403512	0.0858301	0.313414	0.332487	0.431801	0.0392984	-0.193716	0.0563586	0.842326	0.0797249	0.0353468	0.624668	0.0670376	0.0682871	0.0257975	0.75944	0.131798	0.999696	0.999178	0.999633	0.479137	0.999764	0.766459	0.999985	0.629214	0.902	0.325477	0	0	0	0	0	0	0	0	0	0
ENSG00000233178		105376070	9	q21.11	68393881	68406500	lncRNA	0.898136	-0.935405	0.272355	-0.874354	0.362939	0.113598	0.33702	0.000864436	0.113882	-0.381245	0.351025	0.0563788	0.576278	0.0693961	0.424687	0.795969	0.395715	0.998546	0.793367	0.218805	0.265744	0.999696	0.999178	0.999633	0.818075	0.999764	0.954307	0.999985	0.976055	0.519436	0.49683	0	0	0	0	0	0	0	0	0	0
ENSG00000189164	ZNF527	84503	19	q13.12	37371061	37393066	protein_coding	0.848346	-0.81215	0.205029	0.408091	1.72764	-0.0557588	-0.0438135	-0.705984	-0.242935	-0.0513375	0.928539	0.0564127	0.637632	0.333599	0.00304698	0.901511	0.905874	0.0979646	0.626442	0.859666	0.00905655	0.999696	0.999178	0.999633	0.226587	0.999764	0.990005	0.999985	0.952585	0.946623	0.0553314	0	0	0	0	0	0	0	0	0	0
ENSG00000171169	NAIF1	203245	9	q34.11	128061233	128068206	protein_coding	1.21688	0.920637	-0.226756	0.11754	-0.982084	1.06041	-0.229904	0.35784	0.467272	-0.266333	-0.197196	0.0564872	0.623012	0.808054	0.0653612	0.0458241	0.550074	0.464379	0.364105	0.481313	0.523151	0.999696	0.999178	0.999633	0.553077	0.999764	0.977266	0.999985	0.891973	0.74212	0.727955	0	0	0	0	0	0	0	0	0	0
ENSG00000169249	ZRSR2	8233	X	p22.2	15790156	15830694	protein_coding	2.80014	0.539512	-0.227288	-0.00208621	-0.51077	-0.0479638	0.0897893	0.400824	-0.496607	0.354602	0.306674	0.0568841	0.405924	0.993825	0.113232	0.843366	0.688979	0.133738	0.0933246	0.0686287	0.0914287	0.999696	0.999178	0.999633	0.605908	0.999764	0.988981	0.999985	0.767662	0.289615	0.258653	0	0	0	0	0	0	0	0	0	0
ENSG00000204428	LY6G5C	80741	6	p21.33	31676684	31684040	protein_coding	0.949162	-1.21244	0.466029	-0.626789	-0.85118	0.864597	-0.686847	0.360645	0.190737	-0.838028	-0.011726	0.0569082	0.37948	0.236612	0.204161	0.151983	0.226346	0.547427	0.752023	0.0456034	0.975645	0.999696	0.999178	0.999633	0.687829	0.999764	0.92264	0.999985	0.969979	0.23014	0.989435	0	0	0	0	0	0	0	0	0	0
ENSG00000289393			4	q12	56466900	56467578	lncRNA	0.409802	1.08416	0.285578	-1.00712	0.625943	1.07432	0.242897	1.16701	0.0669618	-0.518593	0.613706	0.0569328	0.664099	0.126063	0.304633	0.0883115	0.626627	0.0587858	0.905737	0.263939	0.145226	0.999696	0.999178	0.999633	0.749437	0.999764	0.98475	0.999985	0.988941	0.568563	0.344798	0	0	0	0	0	0	0	0	0	0
ENSG00000162458	FBLIM1	54751	1	p36.21	15756607	15786594	protein_coding	6.82212	0.255233	-0.165232	-0.0959033	-0.0919859	0.0701342	0.0032551	0.193194	-0.109967	0.103648	0.0552871	0.056944	0.208118	0.460946	0.491592	0.589491	0.979648	0.140919	0.407174	0.264849	0.546407	0.999696	0.999178	0.999633	0.84812	0.999764	0.998226	0.999985	0.909978	0.569257	0.745138	0	0	0	0	0	0	0	0	0	0
ENSG00000044090	CUL7	9820	6	p21.1	43037617	43053943	protein_coding	3.69061	0.429446	0.265014	0.0442467	-0.0358508	0.235147	0.0655187	-0.0778847	-0.0266449	0.381876	0.452456	0.0570803	0.226945	0.838379	0.875545	0.24129	0.716767	0.706581	0.899179	0.0153742	0.00277348	0.999696	0.999178	0.999633	0.967686	0.999764	0.989486	0.999985	0.988565	0.122633	0.0237124	0	0	0	0	0	0	0	0	0	1
ENSG00000110104	CCDC86	79080	11	q12.2	60842113	60851081	protein_coding	6.23203	0.276331	-0.0897259	0.0432289	-0.111315	-0.169717	0.0127013	0.0849843	0.0374901	-0.136526	-0.296733	0.0571189	0.52324	0.759892	0.454055	0.247039	0.92833	0.564354	0.804592	0.186064	0.00496257	0.999696	0.999178	0.999633	0.831777	0.999764	0.991774	0.999985	0.97711	0.48136	0.0358763	0	0	0	0	0	0	0	0	0	-1
ENSG00000263017			17	p13.3	959034	959366	processed_pseudogene	4.60562	-0.338891	-0.157404	-0.127837	-0.356063	-0.107844	0.102097	0.263593	-0.245401	-0.0914306	0.0562741	0.0572456	0.326695	0.453069	0.0833367	0.524104	0.519532	0.133361	0.172608	0.448072	0.629188	0.999696	0.999178	0.999633	0.578809	0.999764	0.971617	0.999985	0.833031	0.720203	0.803466	0	0	0	0	0	0	0	0	0	0
ENSG00000188313	PLSCR1	5359	3	q24	146515180	146544856	protein_coding	6.49731	0.392505	0.608336	0.838941	1.14542	-1.43491	-1.73653	-0.36481	-0.599866	1.49108	2.17026	0.0573253	0.0032858	2.8035e-05	4.69835e-07	5.81783e-10	4.53258e-13	0.0401056	0.00122121	3.04642e-15	4.13679e-21	0.999696	0.81517	0.00909735	0.0002888	1.62265e-06	4.97817e-10	0.999985	0.19536	3.3459e-12	8.43786e-18	0	0	1	1	-1	-1	0	0	1	1
ENSG00000104368	PLAT	5327	8	p11.21	42174718	42207709	protein_coding	5.48702	0.316844	-0.0087564	-0.0101334	0.0432371	0.34107	-0.203788	0.17012	-0.303325	0.29608	0.519049	0.0573375	0.955747	0.947529	0.796153	0.0269277	0.159648	0.262472	0.0577454	0.0101762	1.30358e-05	0.999696	0.999178	0.999633	0.9453	0.999764	0.895822	0.999985	0.716153	0.0948407	0.000367112	0	0	0	0	0	0	0	0	0	1
ENSG00000152380	FAM151B	167555	5	q14.1	80487969	80542563	protein_coding	0.91927	1.10242	-1.05204	-0.184628	0.914199	0.349092	-0.348345	-0.28415	0.153853	0.959483	0.955832	0.0576095	0.137559	0.740049	0.15951	0.468074	0.478114	0.514514	0.765785	0.0140988	0.0201375	0.999696	0.999178	0.999633	0.640359	0.999764	0.967067	0.999985	0.97167	0.116091	0.0950804	0	0	0	0	0	0	0	0	0	0
ENSG00000240122	FABP5P11		22	q11.1	16595089	16595485	processed_pseudogene	4.54895	-0.344543	-0.239518	-0.0375687	-0.168617	0.266375	0.284627	-0.315351	0.185014	-0.438125	-0.539619	0.0578212	0.153431	0.83228	0.430563	0.16935	0.117488	0.114272	0.389067	0.00148696	0.000163844	0.999696	0.999178	0.999633	0.819877	0.999764	0.862022	0.999985	0.901948	0.0270112	0.00281851	0	0	0	0	0	0	0	0	-1	-1
ENSG00000115459	ELMOD3	84173	2	p11.2	85354394	85391752	protein_coding	3.29506	0.453367	-0.119085	0.25491	-0.0173605	0.0670865	-0.279556	0.332625	-0.26704	0.187524	0.343596	0.0579032	0.602906	0.26021	0.945541	0.771631	0.181966	0.133995	0.256624	0.265959	0.0286174	0.999696	0.999178	0.999633	0.984414	0.999764	0.907977	0.999985	0.859135	0.570861	0.120673	0	0	0	0	0	0	0	0	0	0
ENSG00000110422	HIPK3	10114	11	p13	33256672	33357023	protein_coding	2.23137	0.738631	-0.0427221	-0.0557043	0.0266233	-0.167445	0.405905	-0.153024	0.342703	0.399861	-0.133079	0.0580082	0.907894	0.882064	0.947323	0.634717	0.249002	0.695038	0.384997	0.141874	0.616473	0.999696	0.999178	0.999633	0.984999	0.999764	0.926739	0.999985	0.90025	0.421052	0.794046	0	0	0	0	0	0	0	0	0	0
ENSG00000164604	GPR85	54329	7	q31.1	113078331	113087778	protein_coding	0.631548	-0.934793	-0.193651	-0.230867	0.604395	0.106227	-0.338857	-0.737196	0.108479	0.0852751	0.41188	0.0580463	0.626493	0.647902	0.304606	0.822413	0.407887	0.104218	0.820698	0.785907	0.20509	0.999696	0.999178	0.999633	0.749437	0.999764	0.95794	0.999985	0.979717	0.913182	0.422916	0	0	0	0	0	0	0	0	0	0
ENSG00000235590	GNAS-AS1	149775	20	q13.32	58818918	58850903	lncRNA	0.772912	0.883538	0.0898985	0.107518	0.0240626	-0.937135	0.210106	0.337998	0.121647	0.299953	-0.0594376	0.0581426	0.854753	0.809038	0.960323	0.0697245	0.643188	0.440337	0.809639	0.366331	0.860613	0.999696	0.999178	0.999633	0.98791	0.999764	0.985288	0.999985	0.977372	0.661657	0.934578	0	0	0	0	0	0	0	0	0	0
ENSG00000155363	MOV10	4343	1	p13.2	112673141	112700756	protein_coding	4.55466	0.356558	0.05576	0.449788	0.741779	-0.0819297	-0.814093	-0.146815	-0.143413	0.499614	0.956223	0.0583304	0.761617	0.00638271	6.22356e-05	0.612994	2.27834e-06	0.362445	0.354492	0.000120521	5.74764e-11	0.999696	0.999178	0.551309	0.0158083	0.999764	0.00033194	0.999985	0.88873	0.00449875	7.13608e-09	0	0	0	1	0	-1	0	0	1	1
ENSG00000116809	ZBTB17	7709	1	p36.13	15941869	15976132	protein_coding	3.31142	0.476915	-0.187564	-0.0276685	0.279977	0.259768	-0.103355	0.0517207	-0.0975024	0.197702	0.446004	0.0584109	0.388119	0.898541	0.279852	0.265166	0.609527	0.807853	0.647051	0.234396	0.0046879	0.999696	0.999178	0.999633	0.732467	0.999764	0.982917	0.999985	0.95824	0.537193	0.034502	0	0	0	0	0	0	0	0	0	1
ENSG00000276168	RN7SL1	6029	14	q21.3	49586580	49586878	misc_RNA	1.34046	-0.770124	-0.749099	-0.798252	-0.02532	-0.212445	-0.0695388	-0.154395	-0.819867	-0.0807469	0.171608	0.0586251	0.0446577	0.0364152	0.947127	0.53718	0.829584	0.678563	0.0321664	0.738695	0.453562	0.999696	0.999178	0.992859	0.984999	0.999764	0.990005	0.999985	0.640669	0.892002	0.670944	0	0	0	0	0	0	0	0	0	0
ENSG00000225855	RUSC1-AS1	284618	1	q22	155316863	155324176	lncRNA	0.467934	-1.28038	-0.523405	0.180213	1.09113	0.548324	-1.04819	-0.410471	0.344718	0.0735299	0.465599	0.0587152	0.344218	0.745949	0.135685	0.328418	0.0619051	0.445291	0.579697	0.852032	0.274513	0.999696	0.999178	0.999633	0.627654	0.999764	0.75447	0.999985	0.948437	0.943853	0.505807	0	0	0	0	0	0	0	0	0	0
ENSG00000149292	TTC12	54970	11	q23.2	113314579	113383544	protein_coding	1.7059	-0.687523	0.265411	-0.0376072	-0.0296237	-0.321898	-0.215741	-0.181069	0.112778	-0.264206	0.0867779	0.0588592	0.401173	0.916741	0.942013	0.347708	0.490346	0.66802	0.771861	0.296437	0.723079	0.999696	0.999178	0.999633	0.983341	0.999764	0.967067	0.999985	0.972531	0.600338	0.856679	0	0	0	0	0	0	0	0	0	0
ENSG00000153029	MR1	3140	1	q25.3	181033374	181061938	protein_coding	0.310834	1.32119	0.818267	-0.335982	0.0151966	0.489783	-1.14302	0.252315	-0.345639	0.727138	1.32939	0.0589111	0.257878	0.506496	0.979389	0.370713	0.051441	0.587971	0.468419	0.0871282	0.00182325	0.999696	0.999178	0.999633	0.994274	0.999764	0.736111	0.999985	0.927181	0.329872	0.0176971	0	0	0	0	0	0	0	0	0	1
ENSG00000146205	ANO7	50636	2	q37.3	241188509	241225976	protein_coding	1.29456	-0.996444	0.64548	-0.20936	0.581287	0.37514	-0.0629588	-0.564031	0.211845	-0.261752	0.400201	0.0591919	0.171559	0.644067	0.234975	0.393782	0.878405	0.262984	0.652522	0.411474	0.226336	0.999696	0.999178	0.999633	0.707173	0.999764	0.990005	0.999985	0.959543	0.694694	0.449335	0	0	0	0	0	0	0	0	0	0
ENSG00000113273	ARSB	411	5	q14.1	78777209	78986087	protein_coding	2.75347	0.673106	0.0940958	0.832008	0.0221373	0.153502	0.126118	0.00631954	0.209588	0.403081	0.370397	0.0592628	0.762399	0.0126329	0.956556	0.61821	0.65367	0.985534	0.536374	0.110314	0.113496	0.999696	0.999178	0.77747	0.987323	0.999764	0.985288	0.999985	0.940639	0.371629	0.29625	0	0	0	0	0	0	0	0	0	0
ENSG00000229211	KCTD9P6		8	p12	31219894	31220984	processed_pseudogene	0.843214	-1.0861	0.571334	0.102595	-0.0991383	-0.0408323	-0.151207	0.68333	0.332804	-0.266557	0.0616109	0.0593318	0.269976	0.826151	0.853257	0.92674	0.746831	0.226672	0.554635	0.462076	0.864921	0.999696	0.999178	0.999633	0.961757	0.999764	0.990005	0.999985	0.943919	0.729733	0.936643	0	0	0	0	0	0	0	0	0	0
ENSG00000240233	RN7SL587P		14	q24.3	77547566	77547846	misc_RNA	0.928224	0.933214	-0.108495	-0.577682	-0.109266	-0.108723	0.232018	-0.350476	-0.126366	0.482785	-0.272039	0.0595268	0.807347	0.26017	0.835444	0.814141	0.588346	0.44681	0.825821	0.155356	0.416062	0.999696	0.999178	0.999633	0.957725	0.999764	0.98094	0.999985	0.980289	0.440768	0.639987	0	0	0	0	0	0	0	0	0	0
ENSG00000108262	GIT1	28964	17	q11.2	29573475	29594054	protein_coding	3.27667	0.649435	0.0861496	0.00577271	0.503491	-0.0195174	0.0865286	0.272894	0.108685	0.13452	0.2188	0.059607	0.78475	0.985747	0.155605	0.948738	0.772714	0.445817	0.742901	0.579487	0.340056	0.999696	0.999178	0.999633	0.639038	0.999764	0.990005	0.999985	0.969979	0.804542	0.572697	0	0	0	0	0	0	0	0	0	0
ENSG00000163069	SGCB	6443	4	q12	52020706	52038299	protein_coding	6.80985	0.209432	0.225081	0.254312	0.161823	0.0291331	-0.050888	0.0843818	-0.0325184	0.119373	0.15123	0.0596432	0.0410697	0.0225895	0.159475	0.787423	0.633221	0.443083	0.773343	0.127289	0.0557539	0.999696	0.999178	0.962784	0.640359	0.999764	0.985288	0.999985	0.972795	0.39795	0.187749	0	0	0	0	0	0	0	0	0	0
ENSG00000185189	NRBP2	340371	8	q24.3	143833583	143840973	protein_coding	2.46019	-0.832212	-0.00242972	-0.475729	0.656274	0.298061	0.294362	-0.342654	-0.334179	-0.075896	0.190051	0.0596627	0.994687	0.223473	0.106992	0.42715	0.393361	0.370172	0.406621	0.77282	0.475145	0.999696	0.999818	0.999633	0.597834	0.999764	0.954146	0.999985	0.909562	0.908424	0.688831	0	0	0	0	0	0	0	0	0	0
ENSG00000173928	SWSAP1	126074	19	p13.2	11374666	11376951	protein_coding	3.07356	0.465031	0.344469	0.0932231	-0.0807434	-0.0720823	0.0536949	0.13873	-0.789605	0.0498676	0.321134	0.0598803	0.152607	0.689856	0.794493	0.767801	0.815429	0.575756	0.0104922	0.775961	0.0743515	0.999696	0.999178	0.999633	0.9453	0.999764	0.990005	0.999985	0.533407	0.909619	0.22633	0	0	0	0	0	0	0	0	0	0
ENSG00000231925	TAPBP	6892	6	p21.32	33299694	33314284	protein_coding	5.47616	0.329191	0.326805	0.418497	0.63686	-0.15536	-0.78543	0.268037	-0.196735	0.482213	0.950189	0.0601118	0.0550187	0.0106337	0.000334519	0.332592	3.17151e-06	0.0851357	0.202762	0.000121778	3.44083e-11	0.999696	0.999178	0.719567	0.0612341	0.999764	0.000452828	0.999985	0.842641	0.00451022	4.44484e-09	0	0	0	0	0	-1	0	0	1	1
ENSG00000154001	PPP2R5E	5529	14	q23.2	63371364	63543377	protein_coding	5.57961	-0.291613	-0.0297272	0.00364813	0.153329	-0.00389986	0.058816	0.172718	0.238866	-0.101418	-0.110042	0.060178	0.840781	0.980306	0.333769	0.978876	0.686739	0.262889	0.136243	0.340385	0.305614	0.999696	0.999178	0.999633	0.766413	0.999764	0.988981	0.999985	0.806422	0.641841	0.538249	0	0	0	0	0	0	0	0	0	0
ENSG00000079931	MOXD1	26002	6	q23.2	132296055	132401475	protein_coding	3.35039	-0.407421	-0.160841	0.176822	-0.25732	0.0160768	-0.1137	-0.234958	0.241278	-0.0267158	-0.167563	0.0602354	0.414783	0.380031	0.241493	0.935655	0.546743	0.281357	0.25768	0.852787	0.22587	0.999696	0.999178	0.999633	0.708353	0.999764	0.974951	0.999985	0.859215	0.944208	0.448795	0	0	0	0	0	0	0	0	0	0
ENSG00000210195	MT-TT		MT		15888	15953	Mt_tRNA	5.25546	-0.446177	-0.117771	-0.345926	-0.0164146	-0.432579	-0.252996	-0.308249	-0.334284	-0.798231	-0.62126	0.0602563	0.593242	0.144171	0.948865	0.102201	0.273139	0.286359	0.300707	3.31696e-05	0.00074021	0.999696	0.999178	0.999633	0.985064	0.999764	0.928499	0.999985	0.873338	0.00170164	0.00880727	0	0	0	0	0	0	0	0	-1	-1
ENSG00000197496	SLC2A10	81031	20	q13.12	46709649	46736347	protein_coding	2.62358	0.557237	0.431368	-0.214249	0.565055	0.262158	-0.236345	0.0526768	0.399305	0.0143708	0.524522	0.0603172	0.138727	0.429588	0.0778618	0.336323	0.365301	0.858621	0.150896	0.944142	0.0124095	0.999696	0.999178	0.999633	0.570082	0.999764	0.947979	0.999985	0.814625	0.979895	0.0692391	0	0	0	0	0	0	0	0	0	0
ENSG00000106009	BRAT1	221927	7	p22.3	2537810	2555694	protein_coding	4.80702	0.305676	-0.165334	-0.242725	0.204123	-0.22881	-0.219904	0.0110355	0.0747803	0.290381	0.0832104	0.0603481	0.280409	0.120444	0.216293	0.13469	0.130393	0.940997	0.645956	0.0095599	0.436652	0.999696	0.999178	0.999633	0.694014	0.999764	0.871609	0.999985	0.957931	0.0915919	0.657372	0	0	0	0	0	0	0	0	0	0
ENSG00000289474			2	q23.1	148881726	148881841	lncRNA	2.11645	-0.718051	-0.702433	-0.816067	-1.14765	0.704499	-0.262219	-0.661154	-0.543322	-0.188844	-0.272619	0.0605241	0.0362338	0.0188105	0.0136955	0.0460862	0.399233	0.0465558	0.203374	0.415376	0.235898	0.999696	0.999178	0.865536	0.387382	0.999764	0.954503	0.999985	0.842641	0.697779	0.461706	0	0	0	0	0	0	0	0	0	0
ENSG00000198865	CCDC152	100129792	5	p12	42756818	42802439	protein_coding	4.12831	0.319041	0.151089	0.222937	0.382348	0.070985	0.0027841	-0.00139787	-0.353619	-0.164879	-0.211022	0.0606605	0.306462	0.146631	0.0458307	0.677387	0.98597	0.993596	0.0941026	0.172399	0.0835777	0.999696	0.999178	0.999633	0.506411	0.999764	0.998606	0.999985	0.768897	0.464956	0.243995	0	0	0	0	0	0	0	0	0	0
ENSG00000178922	HYI	81888	1	p34.2	43450989	43453989	protein_coding	6.17977	-0.210372	-0.306523	-0.158323	-0.0861661	-0.0964156	-0.0944479	0.0276499	0.021266	0.171671	0.136502	0.0607435	0.00584729	0.153818	0.463929	0.365327	0.361813	0.798303	0.849758	0.0279788	0.0775897	0.999696	0.926471	0.999633	0.836975	0.999764	0.947061	0.999985	0.982093	0.176216	0.233309	0	0	0	0	0	0	0	0	0	0
ENSG00000128422	KRT17	3872	17	q21.2	41619442	41624842	protein_coding	1.88198	-0.747744	-0.0861903	-0.300165	-1.44535	0.324898	-0.643424	0.0870268	-0.108834	-0.100643	0.3433	0.0607859	0.814416	0.36124	0.00274668	0.328228	0.0513639	0.79473	0.743757	0.671344	0.132394	0.999696	0.999178	0.999633	0.214301	0.999764	0.736111	0.999985	0.969979	0.858028	0.32648	0	0	0	0	0	0	0	0	0	0
ENSG00000228283	KATNBL1P6		6	q24.3	146802359	146803824	transcribed_processed_pseudogene	3.45636	-0.437791	-0.171483	-0.0919884	-0.361767	0.150723	0.0516108	0.130596	-0.684825	-0.398303	-0.282208	0.0608652	0.445395	0.663531	0.154165	0.514868	0.823379	0.578828	0.0150324	0.0150113	0.0821231	0.999696	0.999178	0.999633	0.638073	0.999764	0.990005	0.999985	0.563849	0.12075	0.241683	0	0	0	0	0	0	0	0	0	0
ENSG00000099203	TMED1	11018	19	p13.2	10832067	10836318	protein_coding	6.02101	0.265686	0.0158655	0.0533441	0.038761	0.084247	-0.102868	0.196469	0.0285812	0.166518	0.175119	0.060879	0.907127	0.692999	0.793062	0.534551	0.433752	0.14947	0.842471	0.0909328	0.0763873	0.999696	0.999178	0.999633	0.945187	0.999764	0.962559	0.999985	0.981329	0.337845	0.230681	0	0	0	0	0	0	0	0	0	0
ENSG00000153558	FBXL2	25827	3	p22.3	33277025	33403662	protein_coding	3.42393	0.366875	0.0564058	0.148719	0.0237693	0.324083	-0.0474095	-0.13974	-0.116178	-0.253303	-0.153246	0.0611634	0.765167	0.412393	0.911896	0.106062	0.796721	0.512684	0.62381	0.0800043	0.277383	0.999696	0.999178	0.999633	0.979246	0.999764	0.990005	0.999985	0.952585	0.315291	0.508525	0	0	0	0	0	0	0	0	0	0
ENSG00000079616	KIF22	3835	16	p11.2	29790727	29805385	protein_coding	5.99908	0.235479	0.0617383	0.0412973	0.246577	0.241922	0.203845	0.0508963	0.151369	-0.168854	-0.290942	0.0612403	0.609692	0.737699	0.0617892	0.058353	0.102727	0.691048	0.258758	0.0632155	0.00197251	0.999696	0.999178	0.999633	0.546609	0.999764	0.849992	0.999985	0.860199	0.277977	0.0186761	0	0	0	0	0	0	0	0	0	-1
ENSG00000068394	GPKOW	27238	X	p11.23	49113407	49123735	protein_coding	4.78602	0.331935	0.169721	0.0119779	-0.393557	-0.000193319	-0.0176923	0.0245732	-0.0809469	0.00748576	-0.188771	0.0612826	0.300004	0.942216	0.0397778	0.999107	0.913041	0.888114	0.671151	0.951334	0.11689	0.999696	0.999178	0.999633	0.489092	0.999764	0.99099	0.999985	0.963427	0.981961	0.30211	0	0	0	0	0	0	0	0	0	0
ENSG00000287299			2	q33.1	200390666	200478018	lncRNA	0.387202	1.1136	0.277384	-1.1376	-0.237146	0.338077	0.218136	-0.524737	-1.53263	0.206939	0.359969	0.0615372	0.589535	0.0420497	0.697902	0.522438	0.661798	0.345486	0.015229	0.59707	0.317988	0.999696	0.999178	0.999633	0.916982	0.999764	0.985288	0.999985	0.563849	0.817507	0.550799	0	0	0	0	0	0	0	0	0	0
ENSG00000130175	PRKCSH	5589	19	p13.2	11435284	11450968	protein_coding	4.63726	0.351715	0.165709	-0.142409	-0.0238109	-0.0114467	-0.0946691	0.174065	0.206186	0.164747	0.0235898	0.0615538	0.337178	0.432918	0.899945	0.947303	0.564454	0.338143	0.274429	0.204624	0.847655	0.999696	0.999178	0.999633	0.974365	0.999764	0.979968	0.999985	0.863293	0.503119	0.926922	0	0	0	0	0	0	0	0	0	0
ENSG00000112186	CAP2	10486	6	p22.3	17393595	17557780	protein_coding	4.43497	-0.282155	-0.396579	-0.449588	-0.445885	-0.215835	-0.217547	-0.365355	-0.429775	-0.166179	-0.214879	0.0617794	0.00825986	0.00278772	0.0113889	0.143667	0.135886	0.0232465	0.017158	0.104591	0.0406499	0.999696	0.999178	0.337314	0.375556	0.999764	0.877114	0.999985	0.568663	0.36212	0.152256	0	0	0	0	0	0	0	0	0	0
ENSG00000178966	RMI1	80010	9	q21.32	83980798	84004074	protein_coding	3.9066	-0.368883	0.162693	0.0168446	-0.0816426	-0.421275	0.147478	0.000457441	0.388679	-0.276852	-0.398861	0.0618837	0.38836	0.931211	0.708849	0.0397054	0.451887	0.998352	0.0971527	0.0530839	0.0085283	0.999696	0.999178	0.999633	0.918179	0.999764	0.963776	0.999985	0.77222	0.252169	0.0530575	0	0	0	0	0	0	0	0	0	0
ENSG00000168395	ING5	84289	2	q37.3	241687085	241729478	protein_coding	3.57069	-0.376944	-0.060495	0.0337541	0.0117762	-0.0518822	-0.193946	0.352577	-0.0677597	-0.167951	0.110535	0.0621538	0.738316	0.854073	0.959794	0.777292	0.284575	0.0847148	0.752087	0.219578	0.418261	0.999696	0.999178	0.999633	0.98791	0.999764	0.93213	0.999985	0.969979	0.520183	0.641798	0	0	0	0	0	0	0	0	0	0
ENSG00000140853	NLRC5	84166	16	q13	56989485	57083531	protein_coding	3.13641	0.52253	0.178855	0.218988	0.163832	-0.61473	-0.978654	-0.380529	-0.189478	0.597424	1.31035	0.0621761	0.554659	0.396489	0.554861	0.0234071	6.12483e-05	0.12871	0.376036	0.00196052	9.20921e-10	0.999696	0.999178	0.999633	0.874725	0.999764	0.00705244	0.999985	0.897167	0.0327319	9.06822e-08	0	0	0	0	0	-1	0	0	1	1
ENSG00000256663			12	p12.2	20551590	20553012	processed_pseudogene	0.901584	-1.10886	-0.562701	-0.398146	-0.785545	-1.18029	1.39543	-0.250401	-0.05543	0.0295133	-0.705192	0.062183	0.36991	0.434139	0.161264	0.0419325	0.0250546	0.616259	0.919976	0.929921	0.0806307	0.999696	0.999178	0.999633	0.641101	0.999764	0.586443	0.999985	0.989444	0.975134	0.239195	0	0	0	0	0	0	0	0	0	0
ENSG00000081041	CXCL2	2920	4	q13.3	74097040	74099196	protein_coding	1.76152	-1.20222	-0.346683	-0.240659	-0.392595	-1.38888	-2.39473	-0.760035	-1.40766	1.64882	2.43645	0.0621843	0.470939	0.644898	0.472275	0.000961873	3.84292e-08	0.0369862	1.38221e-05	1.35619e-06	7.81551e-13	0.999696	0.999178	0.999633	0.840455	0.178359	6.94547e-06	0.999985	0.00822298	0.000131574	1.28669e-10	0	0	0	0	0	-1	0	-1	1	1
ENSG00000166896	ATP23	91419	12	q14.1	57906039	57959148	protein_coding	3.91272	0.374385	0.144955	0.186959	-0.0372588	0.0877816	-0.0719079	0.107016	-0.323771	0.172902	-0.00392449	0.0622235	0.435432	0.351856	0.868377	0.655643	0.698741	0.585483	0.156968	0.229325	0.977368	0.999696	0.999178	0.999633	0.966261	0.999764	0.988981	0.999985	0.818687	0.531176	0.990268	0	0	0	0	0	0	0	0	0	0
ENSG00000119685	TTLL5	23093	14	q24.3	75633625	75955079	protein_coding	4.25676	-0.354814	-0.117924	0.0220977	-0.226684	-0.16443	0.190785	0.0166073	0.233459	-0.122124	-0.0466991	0.0623417	0.528445	0.904587	0.277878	0.376032	0.269423	0.932723	0.239276	0.355079	0.720899	0.999696	0.999178	0.999633	0.730805	0.999764	0.928499	0.999985	0.849635	0.652111	0.855255	0	0	0	0	0	0	0	0	0	0
ENSG00000162840	MT2P1		4	q13.2	68376323	68376505	processed_pseudogene	8.39931	-0.243847	-0.221065	-0.116495	-0.167796	-0.0238868	-0.0255393	0.105828	-0.109535	-0.238925	-0.197102	0.0623579	0.0877059	0.36557	0.203499	0.85243	0.841395	0.413995	0.403745	0.0110559	0.0343193	0.999696	0.999178	0.999633	0.68757	0.999764	0.990005	0.999985	0.907869	0.100099	0.135775	0	0	0	0	0	0	0	0	0	0
ENSG00000169193	CCDC126	90693	7	p15.3	23597382	23644708	protein_coding	2.73519	0.481332	-0.0441255	-0.0593719	-0.116396	0.253213	-0.251059	0.125657	0.193561	-0.116597	-0.0190781	0.062418	0.855319	0.81384	0.695449	0.345897	0.300874	0.635641	0.48495	0.538736	0.914607	0.999696	0.999178	0.999633	0.915624	0.999764	0.939958	0.999985	0.932164	0.778853	0.96098	0	0	0	0	0	0	0	0	0	0
ENSG00000260274			15	q24.2	75368057	75370262	lncRNA	0.64314	1.00304	0.877756	-1.23436	-0.983839	0.755055	0.430276	-0.392056	0.366457	-0.191669	-0.414745	0.0625928	0.0927799	0.0321269	0.116964	0.170117	0.43945	0.490049	0.535966	0.623787	0.295493	0.999696	0.999178	0.975081	0.609823	0.999764	0.963328	0.999985	0.940639	0.831987	0.526821	0	0	0	0	0	0	0	0	0	0
ENSG00000017260	ATP2C1	27032	3	q22.1	130850595	131016712	protein_coding	5.83715	0.309029	0.0912201	0.169829	0.305654	-0.10843	0.139221	-0.185225	0.167538	0.167127	-0.102767	0.0626065	0.558391	0.289293	0.0732975	0.497178	0.372844	0.265724	0.325101	0.149807	0.370871	0.999696	0.999178	0.999633	0.565327	0.999764	0.949689	0.999985	0.879089	0.432903	0.602081	0	0	0	0	0	0	0	0	0	0
ENSG00000100263	RHBDD3	25807	22	q12.2	29259872	29268209	protein_coding	3.92869	0.395673	-0.0775819	0.232739	0.119628	0.548512	-0.0163311	0.321077	-0.0571711	0.137696	0.264886	0.0626664	0.673789	0.218505	0.584486	0.00654299	0.924773	0.0884518	0.768615	0.339476	0.048013	0.999696	0.999178	0.999633	0.885619	0.702412	0.991514	0.999985	0.972214	0.641303	0.170445	0	0	0	0	0	0	0	0	0	0
ENSG00000144741	SLC25A26	115286	3	p14.1	66133610	66388116	protein_coding	4.5141	-0.317523	-0.102257	0.000110637	0.21153	0.0549708	0.194758	-0.0793222	-0.195752	0.0893797	0.0861267	0.0628556	0.50545	0.999448	0.23635	0.726401	0.201324	0.618375	0.244098	0.428137	0.441124	0.999696	0.999178	0.999748	0.707549	0.999764	0.913081	0.999985	0.851067	0.705313	0.661108	0	0	0	0	0	0	0	0	0	0
ENSG00000218283	MORF4L1P1		1	q41	220253570	220254536	processed_pseudogene	5.79289	-0.226461	-0.122351	-0.0999796	-0.112873	-0.165844	0.0158199	0.222755	-0.041887	0.0551015	0.0448341	0.063211	0.297508	0.399173	0.394103	0.156938	0.888888	0.0647571	0.742657	0.507828	0.595626	0.999696	0.999178	0.999633	0.801806	0.999764	0.990005	0.999985	0.969979	0.759576	0.781661	0	0	0	0	0	0	0	0	0	0
ENSG00000077942	FBLN1	2192	22	q13.31	45502238	45601135	protein_coding	3.62169	0.448551	-0.180979	0.326416	0.199212	-0.132472	-0.245901	0.230712	0.0404431	0.285724	0.212853	0.0632176	0.42786	0.156822	0.426818	0.553229	0.237549	0.323338	0.864097	0.0935793	0.178159	0.999696	0.999178	0.999633	0.818106	0.999764	0.924553	0.999985	0.984472	0.342353	0.388893	0	0	0	0	0	0	0	0	0	0
ENSG00000145495	MARCHF6	10299	5	p15.2	10353695	10440388	protein_coding	5.5895	0.247362	0.0885053	0.220931	0.410823	0.182316	-0.0212886	0.0707053	-0.0128375	-0.170692	-0.00284086	0.0633994	0.485623	0.0836443	0.00392791	0.166105	0.86449	0.606584	0.927556	0.0743337	0.97555	0.999696	0.999178	0.999633	0.25726	0.999764	0.990005	0.999985	0.989922	0.301602	0.989435	0	0	0	0	0	0	0	0	0	0
ENSG00000241370	RPP21	79897	6	p22.1	30345131	30346884	protein_coding	3.26522	0.416031	-0.0598675	0.158995	-0.150233	0.0353134	-0.0523446	-0.0793959	0.117584	0.228091	0.0743588	0.0634825	0.766256	0.460767	0.574348	0.870207	0.793347	0.709202	0.615211	0.147708	0.62673	0.999696	0.999178	0.999633	0.8814	0.999764	0.990005	0.999985	0.952542	0.429703	0.801976	0	0	0	0	0	0	0	0	0	0
ENSG00000135318	NT5E	4907	6	q14.3	85449584	85495791	protein_coding	7.74618	0.183505	0.225255	0.373347	0.409792	-0.0323055	-0.293206	0.00376193	0.00536781	-0.0488918	0.128874	0.0635178	0.0232297	0.000305824	0.000119445	0.739919	0.00362239	0.969258	0.956613	0.478309	0.0658416	0.999696	0.999178	0.0692499	0.0279579	0.999764	0.203624	0.999985	0.995905	0.740754	0.208534	0	0	0	1	0	0	0	0	0	0
ENSG00000261040	WFDC21P		17	q23.1	60083562	60091885	transcribed_unitary_pseudogene	2.22603	0.63578	-0.306497	0.0527672	-0.183755	-0.117514	-0.200694	0.0540794	-0.405377	0.569315	0.465634	0.0636187	0.340183	0.853144	0.618156	0.677174	0.47282	0.844462	0.187219	0.0107128	0.0278176	0.999696	0.999178	0.999633	0.892901	0.999764	0.967067	0.999985	0.837005	0.0982389	0.118455	0	0	0	0	0	0	0	0	0	0
ENSG00000143753	DEGS1	8560	1	q42.11	224175756	224193441	protein_coding	6.15357	0.276129	0.202556	0.125267	0.431479	0.037605	-0.0146434	0.00628813	0.202155	-0.0580694	-0.0323722	0.0636765	0.163055	0.386011	0.00723282	0.796887	0.919119	0.966539	0.197802	0.578229	0.759896	0.999696	0.999178	0.999633	0.312925	0.999764	0.99099	0.999985	0.841645	0.804076	0.878881	0	0	0	0	0	0	0	0	0	0
ENSG00000220586	TUBBP9		6	p21.2	39934595	40000527	transcribed_processed_pseudogene	1.24419	1.10624	0.327028	0.349355	-0.250422	-0.605177	0.0426576	0.459828	-0.224824	0.178074	-0.48642	0.0637222	0.49971	0.493511	0.643191	0.27617	0.939268	0.467405	0.710694	0.673665	0.189005	0.999696	0.999178	0.999633	0.899271	0.999764	0.991822	0.999985	0.968084	0.859193	0.403742	0	0	0	0	0	0	0	0	0	0
ENSG00000068489	PRR11	55771	17	q22	59155732	59206709	protein_coding	6.6757	-0.21029	-0.105844	-0.353707	-0.0269153	-0.0659112	0.361964	-0.0306517	0.41691	-0.464654	-0.682093	0.0637433	0.337957	0.00247151	0.81659	0.560102	0.00214916	0.792043	0.00117108	4.03745e-07	5.2234e-11	0.999696	0.999178	0.31631	0.953032	0.999764	0.139481	0.999985	0.192191	4.61173e-05	6.54209e-09	0	0	0	0	0	0	0	0	-1	-1
ENSG00000007923	DNAJC11	55735	1	p36.31	6634168	6701924	protein_coding	5.30227	0.278015	0.0297958	-0.100063	0.0853249	0.0536564	0.0683467	0.216906	0.297298	-0.27823	-0.291452	0.0637716	0.835278	0.493019	0.579784	0.71974	0.633966	0.180991	0.0691619	0.0128752	0.0076089	0.999696	0.999178	0.999633	0.883877	0.999764	0.985288	0.999985	0.7388	0.110609	0.0488708	0	0	0	0	0	0	0	0	0	-1
ENSG00000163637	PRICKLE2	166336	3	p14.1	64092236	64445476	protein_coding	3.5287	0.342878	0.122916	-0.335684	0.0828988	0.111542	-0.358201	0.395772	0.315571	-0.299289	-0.177475	0.0639483	0.505972	0.0851226	0.691318	0.553544	0.0759271	0.0628868	0.134285	0.0360017	0.199485	0.999696	0.999178	0.999633	0.914012	0.999764	0.780219	0.999985	0.805127	0.202042	0.415862	0	0	0	0	0	0	0	0	0	0
ENSG00000170421	KRT8	3856	12	q13.13	52897187	52949954	protein_coding	6.71763	0.207779	0.0318921	0.233652	0.156237	0.0673684	-0.23571	0.123989	0.108034	0.258844	0.282524	0.0639754	0.766452	0.0324169	0.16981	0.530441	0.0284288	0.248693	0.327198	0.0013699	0.000521911	0.999696	0.999178	0.975081	0.652923	0.999764	0.606737	0.999985	0.879089	0.0257022	0.00681779	0	0	0	0	0	0	0	0	1	1
ENSG00000197808	ZNF461	92283	19	q13.12	36636618	36666853	protein_coding	1.06614	1.04013	0.412369	-0.0121526	0.435218	0.324686	0.301302	-0.782481	0.0131345	0.639917	0.0882232	0.0642943	0.364183	0.978662	0.437948	0.470853	0.541275	0.105469	0.979271	0.0726267	0.805349	0.999696	0.999178	0.999633	0.823352	0.999764	0.973436	0.999985	0.998225	0.297295	0.904347	0	0	0	0	0	0	0	0	0	0
ENSG00000105173	CCNE1	898	19	q12	29811991	29824312	protein_coding	2.05751	0.726956	-0.114539	-0.459989	-0.549268	-0.230544	0.560641	0.15009	-0.368752	-0.0991573	-0.338354	0.0645543	0.740009	0.241631	0.233092	0.593039	0.134267	0.707221	0.388344	0.724908	0.20341	0.999696	0.999178	0.999633	0.705754	0.999764	0.87682	0.999985	0.901296	0.886302	0.42085	0	0	0	0	0	0	0	0	0	0
ENSG00000144642	RBMS3	27303	3	p24.1	28574791	30010391	protein_coding	5.30365	0.23561	0.215349	0.107878	0.109875	-0.117391	-0.152918	-0.118821	-0.179353	0.0879796	0.232296	0.0645946	0.0820088	0.363977	0.422814	0.338948	0.198211	0.344763	0.179738	0.314759	0.0106369	0.999696	0.999178	0.999633	0.818014	0.999764	0.912299	0.999985	0.835357	0.619281	0.062371	0	0	0	0	0	0	0	0	0	0
ENSG00000122592	HOXA7	3204	7	p15.2	27153716	27157936	protein_coding	1.63446	-0.712152	0.0767047	0.000275631	-0.973696	-0.119607	-0.156556	0.315644	0.174806	-0.222391	-0.227896	0.0647175	0.812571	0.999455	0.0456996	0.752987	0.662841	0.430534	0.648108	0.415904	0.360178	0.999696	0.999178	0.999748	0.506411	0.999764	0.985288	0.999985	0.958402	0.6978	0.592333	0	0	0	0	0	0	0	0	0	0
ENSG00000146830	GIGYF1	64599	7	q22.1	100679507	100694250	protein_coding	2.12892	-0.801765	0.326469	0.0822439	0.0766841	0.117286	-0.136253	0.295298	0.890289	0.0818273	0.368547	0.0647259	0.423926	0.841095	0.862439	0.749655	0.678025	0.4333	0.0271806	0.764999	0.192258	0.999696	0.999178	0.999633	0.964674	0.999764	0.988981	0.999985	0.635316	0.905023	0.406977	0	0	0	0	0	0	0	0	0	0
ENSG00000025156	HSF2	3298	6	q22.31	122399551	122433119	protein_coding	3.96188	-0.397861	-0.307599	0.0494223	-0.290433	-0.0716612	0.325029	0.455785	0.0359443	-0.238202	-0.357141	0.0647771	0.132429	0.802329	0.216439	0.729567	0.109226	0.035639	0.878191	0.109049	0.0188415	0.999696	0.999178	0.999633	0.694014	0.999764	0.854578	0.999985	0.985227	0.369455	0.0908543	0	0	0	0	0	0	0	0	0	0
ENSG00000256628	ZBTB11-AS1	100009676	3	q12.3	101676424	101679217	lncRNA	0.750241	0.953706	-0.0864384	0.267398	-0.868187	0.11102	0.935381	-0.702842	-2.20412	0.538849	-0.0725395	0.0647983	0.846205	0.591378	0.176732	0.791772	0.0504752	0.223749	0.00123143	0.144175	0.831431	0.999696	0.999178	0.999633	0.657971	0.999764	0.735393	0.999985	0.19536	0.424701	0.916834	0	0	0	0	0	0	0	0	0	0
ENSG00000236913	RPS13P3		2	p21	42469817	42470266	processed_pseudogene	2.98844	-0.460262	-0.207913	-0.11458	-0.937596	0.48525	-0.0861952	0.000790915	-0.39888	-0.105799	0.04939	0.0650936	0.376063	0.627197	0.00288942	0.0401853	0.695673	0.997272	0.12067	0.523537	0.755434	0.999696	0.999178	0.999633	0.220616	0.999764	0.988981	0.999985	0.799017	0.769929	0.875679	0	0	0	0	0	0	0	0	0	0
ENSG00000136813	ECPAS	23392	9	q31.3	111360685	111484745	protein_coding	5.28097	0.350575	0.141797	0.0150835	0.0623341	0.034656	0.14348	-0.0906987	0.0366631	0.177335	0.171126	0.0651666	0.431241	0.934441	0.75614	0.846279	0.399075	0.629992	0.848182	0.18076	0.188282	0.999696	0.999178	0.999633	0.933602	0.999764	0.954503	0.999985	0.98181	0.474079	0.402917	0	0	0	0	0	0	0	0	0	0
ENSG00000134851	TMEM165	55858	4	q12	55395957	55453397	protein_coding	5.90342	0.292392	0.337041	0.384336	0.292226	0.118212	0.0754289	0.179277	0.208611	0.267112	0.264869	0.0652	0.0258263	0.0121801	0.0746489	0.421684	0.596936	0.239421	0.178354	0.0165941	0.0164125	0.999696	0.999178	0.767458	0.566654	0.999764	0.982743	0.999985	0.835222	0.129258	0.0831549	0	0	0	0	0	0	0	0	0	0
ENSG00000188021	UBQLN2	29978	X	p11.21	56563627	56567868	protein_coding	5.84638	-0.2338	-0.191787	-0.326732	0.00741651	0.00606685	-0.10512	0.0489986	-0.285894	-0.287917	-0.169918	0.0652201	0.115089	0.0101616	0.954765	0.960959	0.389883	0.703821	0.0365809	0.00185348	0.0554539	0.999696	0.999178	0.71764	0.986621	0.999764	0.953719	0.999985	0.660893	0.031548	0.187191	0	0	0	0	0	0	0	0	-1	0
ENSG00000106608	URGCP	55665	7	p13	43875894	43926411	protein_coding	3.71869	0.365595	0.0363121	0.0838812	-0.0640098	-0.214351	0.0694496	0.0401175	-0.0967941	0.212292	-0.0580167	0.0652792	0.849729	0.684973	0.765561	0.280679	0.715524	0.840124	0.646189	0.140822	0.672225	0.999696	0.999178	0.999633	0.935305	0.999764	0.989486	0.999985	0.958064	0.418857	0.828059	0	0	0	0	0	0	0	0	0	0
ENSG00000290879			15	q13.1	28738022	28759204	lncRNA	0.636571	-1.25567	0.294782	-0.842238	0.0318348	0.0565873	-0.350474	-0.757521	-1.11197	0.158026	0.662802	0.0653059	0.545919	0.107078	0.962313	0.910581	0.430144	0.139071	0.0876568	0.649045	0.0776009	0.999696	0.999178	0.999633	0.988696	0.999764	0.962386	0.999985	0.767662	0.84708	0.233309	0	0	0	0	0	0	0	0	0	0
ENSG00000235816	PRELID1P3		10	q21.3	63427297	63427939	processed_pseudogene	2.53891	-0.488302	-0.218804	0.265686	-0.074747	0.138187	-0.0316028	-0.473508	-0.405306	-0.0786527	-0.150928	0.0654138	0.33323	0.274972	0.786168	0.572165	0.890434	0.0888938	0.162577	0.655342	0.367895	0.999696	0.999178	0.999633	0.942772	0.999764	0.990005	0.999985	0.821703	0.850016	0.599499	0	0	0	0	0	0	0	0	0	0
ENSG00000230750	SDAD1P2		20	p12.2	10385779	10387806	processed_pseudogene	2.44283	-0.50502	0.11326	0.0826301	-0.305946	-0.408295	0.169825	-0.0721323	0.267788	-0.373123	-0.390845	0.0655604	0.668398	0.746149	0.317012	0.148498	0.502599	0.812028	0.439574	0.0543523	0.05698	0.999696	0.999178	0.999633	0.757821	0.999764	0.969361	0.999985	0.918748	0.25505	0.190454	0	0	0	0	0	0	0	0	0	0
ENSG00000160789	LMNA	4000	1	q22	156082573	156140081	protein_coding	9.05131	0.196781	-0.0252823	8.59099e-05	0.0527086	0.00735417	-0.0693197	0.0674269	0.0575152	0.112982	0.0535586	0.0656728	0.809037	0.999345	0.617704	0.943969	0.506932	0.520999	0.585459	0.132127	0.470706	0.999696	0.999178	0.999748	0.892761	0.999764	0.970758	0.999985	0.948999	0.405877	0.685231	0	0	0	0	0	0	0	0	0	0
ENSG00000114923	SLC4A3	6508	2	q35	219627394	219641980	protein_coding	0.763844	0.961985	-0.157344	-0.343673	1.19742	1.2245	-0.734938	0.120773	0.0306124	-0.288078	0.80709	0.0657858	0.740532	0.496579	0.0334082	0.0257614	0.0889345	0.816338	0.948447	0.463734	0.0188552	0.999696	0.999178	0.999633	0.472843	0.999764	0.821332	0.999985	0.993466	0.731301	0.0908651	0	0	0	0	0	0	0	0	0	0
ENSG00000110107	PRPF19	27339	11	q12.2	60890547	60906585	protein_coding	4.8421	-0.422898	-0.102365	-0.462988	-0.17436	-0.0212036	-0.0287992	0.38354	0.361795	-0.114098	-0.199853	0.0657905	0.606719	0.03841	0.462127	0.917678	0.879369	0.0883674	0.137403	0.45174	0.184966	0.999696	0.999178	0.999633	0.83566	0.999764	0.990005	0.999985	0.808601	0.722718	0.398514	0	0	0	0	0	0	0	0	0	0
ENSG00000144827	ABHD10	55347	3	q13.2	111979010	111993368	protein_coding	4.75225	0.247237	0.143776	0.0192758	0.215498	0.00415857	-0.14871	-0.0569576	0.181216	-0.0964116	-0.245456	0.0658285	0.263921	0.882593	0.14705	0.975368	0.2633	0.685209	0.253152	0.316234	0.015565	0.999696	0.999178	0.999633	0.634315	0.999764	0.926739	0.999985	0.857381	0.620603	0.080201	0	0	0	0	0	0	0	0	0	0
ENSG00000168961	LGALS9	3965	17	q11.2	27629798	27649560	protein_coding	0.184602	1.79059	2.85311	3.91351	4.24601	-1.81814	-3.07949	-0.432925	-0.770863	2.95246	4.3252	0.0658853	0.00155774	3.45217e-06	1.63729e-06	0.0273695	6.01306e-05	0.454226	0.144641	4.73762e-06	1.56116e-10	0.999696	0.505487	0.00169	0.000759828	0.999764	0.00698004	0.999985	0.809826	0.000361731	1.82706e-08	0	0	1	1	0	-1	0	0	1	1
ENSG00000204564	C6orf136	221545	6	p21.33	30647039	30653210	protein_coding	3.60593	0.376666	-0.247135	-0.0923922	-0.0753657	0.150573	0.204386	-0.0565808	0.246199	-0.17968	-0.369631	0.0659857	0.189388	0.653768	0.749564	0.475539	0.295673	0.801098	0.293128	0.237772	0.0142064	0.999696	0.999178	0.999633	0.931199	0.999764	0.938554	0.999985	0.870391	0.540606	0.0757429	0	0	0	0	0	0	0	0	0	0
ENSG00000088543	C3orf18	51161	3	p21.31	50558025	50571027	protein_coding	1.17025	-0.922575	0.576842	0.466327	1.15596	0.0686434	0.0353203	0.220598	-0.00812645	0.670742	0.799645	0.0659888	0.246281	0.423692	0.0393854	0.875021	0.936422	0.576456	0.986024	0.0519103	0.0285217	0.999696	0.999178	0.999633	0.487934	0.999764	0.991822	0.999985	0.998225	0.249164	0.120498	0	0	0	0	0	0	0	0	0	0
ENSG00000213866	YBX1P10		9	p13.3	35971344	35972318	processed_pseudogene	5.62018	-0.372278	-0.175808	-0.0250942	-0.474077	-0.405608	-0.00879219	0.279701	-0.249188	-0.125865	-0.225887	0.0660153	0.371682	0.899408	0.0347629	0.0445671	0.963692	0.181785	0.267347	0.374269	0.112226	0.999696	0.999178	0.999633	0.479137	0.999764	0.99637	0.999985	0.863293	0.667986	0.294662	0	0	0	0	0	0	0	0	0	0
ENSG00000258016	HIGD1AP1		12	q13.13	53142053	53142327	processed_pseudogene	1.39912	-0.888466	1.04235	0.480743	-0.591814	0.498609	0.39704	0.511227	-0.410504	-0.501068	0.51356	0.0660196	0.0336205	0.258955	0.301316	0.291076	0.31614	0.310115	0.405173	0.145449	0.123036	0.999696	0.999178	0.999633	0.747349	0.999764	0.94071	0.999985	0.907925	0.427308	0.31197	0	0	0	0	0	0	0	0	0	0
ENSG00000173218	VANGL1	81839	1	p13.1	115641970	115698224	protein_coding	4.72403	0.331858	0.132352	0.185362	0.22266	-0.210114	0.0381964	-0.146948	0.0325468	0.173177	-0.000528021	0.0661277	0.440786	0.277643	0.255614	0.220819	0.818985	0.422508	0.869366	0.168305	0.996688	0.999696	0.999178	0.999633	0.715761	0.999764	0.990005	0.999985	0.984472	0.458992	0.998828	0	0	0	0	0	0	0	0	0	0
ENSG00000123600	METTL8	79828	2	q31.1	171315746	171434802	protein_coding	4.78365	-0.255054	-0.254972	-0.0662182	0.0398059	0.0644743	-0.0390049	0.0292595	-0.114193	-0.140558	-0.138169	0.0662795	0.0547552	0.62721	0.796217	0.635494	0.76398	0.835036	0.46442	0.149638	0.1575	0.999696	0.999178	0.999633	0.9453	0.999764	0.990005	0.999985	0.927031	0.432758	0.362415	0	0	0	0	0	0	0	0	0	0
ENSG00000189091	SF3B3	23450	16	q22.1	70523791	70577670	protein_coding	6.36616	0.235404	0.131516	0.00367899	0.142814	-0.00150231	0.116165	-0.149184	0.272399	-0.235074	-0.325324	0.0663823	0.295987	0.976801	0.274481	0.990635	0.357363	0.269917	0.0480518	0.0126531	0.000770808	0.999696	0.999178	0.999633	0.728716	0.999764	0.946823	0.999985	0.681125	0.109492	0.00908802	0	0	0	0	0	0	0	0	0	-1
ENSG00000223745	CCDC18-AS1		1	p22.1	93262186	93346025	lncRNA	3.05678	0.457354	0.22976	0.128848	0.55782	-0.0283842	0.220503	-0.0337857	0.0277304	0.385253	0.35259	0.0664098	0.311756	0.55174	0.0256934	0.897128	0.29794	0.875036	0.900289	0.0201687	0.0315286	0.999696	0.999178	0.999633	0.455149	0.999764	0.938656	0.999985	0.988941	0.145353	0.128715	0	0	0	0	0	0	0	0	0	0
ENSG00000126803	HSPA2	3306	14	q23.3	64535905	64546173	protein_coding	1.85062	0.728954	-0.616844	0.122755	-0.568874	0.286252	0.282046	0.0441376	-0.644996	0.260072	-0.0429462	0.0664316	0.138043	0.739345	0.154447	0.449372	0.461812	0.900189	0.0769444	0.348511	0.861848	0.999696	0.999178	0.999633	0.638079	0.999764	0.964434	0.999985	0.750573	0.64809	0.935136	0	0	0	0	0	0	0	0	0	0
ENSG00000248113	PTPN11P5		4	q21.22	82580117	82581384	processed_pseudogene	2.6228	-0.573544	0.0532811	0.1444	0.276841	-0.146985	0.241208	0.546651	-0.270169	-0.319623	0.161499	0.0664856	0.857674	0.622122	0.448408	0.627042	0.388555	0.101336	0.446802	0.148911	0.466551	0.999696	0.999178	0.999633	0.828571	0.999764	0.953608	0.999985	0.921618	0.431617	0.681544	0	0	0	0	0	0	0	0	0	0
ENSG00000232368	FTLP2		X	p21.2	30630298	30630825	processed_pseudogene	7.54403	-0.218876	-0.0905227	-0.160683	-0.313644	-0.00144487	-0.090621	-0.034428	-0.250847	-0.292841	-0.242442	0.0664955	0.436568	0.171269	0.0116461	0.990191	0.437622	0.770441	0.0424605	0.000860455	0.00504457	0.999696	0.999178	0.999633	0.375556	0.999764	0.963235	0.999985	0.674361	0.0190038	0.0362628	0	0	0	0	0	0	0	0	-1	-1
ENSG00000256806	C17orf100	388327	17	p13.1	6651762	6693202	protein_coding	0.906726	-0.916554	-0.0629884	-0.386968	0.100635	0.018145	-0.3856	0.447722	0.243143	-0.353365	0.0671659	0.066497	0.891765	0.387513	0.851198	0.965113	0.408749	0.362254	0.624206	0.266326	0.838905	0.999696	0.999178	0.999633	0.961402	0.999764	0.95794	0.999985	0.952585	0.570887	0.921771	0	0	0	0	0	0	0	0	0	0
ENSG00000101846	STS	412	X	p22.31	7147237	7804358	protein_coding	0.762801	1.43851	0.457336	-0.223818	-0.18395	-0.0369518	-0.404988	-0.385605	0.0553806	0.345364	0.126238	0.0665195	0.433265	0.711389	0.80116	0.956011	0.499612	0.572245	0.933113	0.494899	0.770522	0.999696	0.999178	0.999633	0.946703	0.999764	0.968037	0.999985	0.990999	0.751001	0.88631	0	0	0	0	0	0	0	0	0	0
ENSG00000112305	SMAP1	60682	6	q13	70667776	70862011	protein_coding	5.92694	-0.217726	-0.173398	-0.0826404	-0.120815	0.075423	0.0497811	-0.0415963	-0.191739	-0.0277264	-0.0164734	0.0665331	0.130521	0.46834	0.330534	0.509451	0.654574	0.717681	0.119262	0.731353	0.838704	0.999696	0.999178	0.999633	0.764792	0.999764	0.985288	0.999985	0.798815	0.889459	0.921652	0	0	0	0	0	0	0	0	0	0
ENSG00000168488	ATXN2L	11273	16	p11.2	28822999	28837237	protein_coding	4.31399	0.327077	-0.0601184	-0.17693	0.170485	0.104986	-0.0249698	-0.317364	0.10698	0.0675567	-0.0955763	0.0667247	0.717604	0.304343	0.344492	0.536571	0.875394	0.0825229	0.571516	0.582956	0.425664	0.999696	0.999178	0.999633	0.774814	0.999764	0.990005	0.999985	0.947687	0.807384	0.648576	0	0	0	0	0	0	0	0	0	0
ENSG00000062716	VMP1	81671	17	q23.1	59707192	59842255	protein_coding	7.39246	0.178671	0.270756	0.0994961	0.154144	0.129968	0.147938	-0.0387099	0.175464	0.283851	0.234089	0.0667789	0.00624424	0.298045	0.125276	0.173532	0.120925	0.68267	0.0746784	0.000101872	0.00116409	0.999696	0.9287	0.999633	0.618594	0.999764	0.862022	0.999985	0.744112	0.00404034	0.0126491	0	0	0	0	0	0	0	0	1	1
ENSG00000182318	ZSCAN22	342945	19	q13.43	58326994	58342332	protein_coding	1.50919	0.712674	0.0689194	-0.175589	0.345187	0.148638	0.102096	0.00368025	0.0205431	0.0482926	0.214553	0.06679	0.842314	0.643168	0.409793	0.708563	0.745426	0.992307	0.959031	0.863097	0.404339	0.999696	0.999178	0.999633	0.812216	0.999764	0.990005	0.999985	0.996601	0.94781	0.631049	0	0	0	0	0	0	0	0	0	0
ENSG00000117525	F3	2152	1	p21.3	94529173	94541759	protein_coding	2.95197	-0.496089	0.532357	0.63317	0.717929	0.191971	-0.307448	-0.163454	-0.0148429	0.0796679	0.488271	0.0668175	0.0392223	0.012688	0.0112975	0.445193	0.17402	0.514832	0.956564	0.657445	0.00948732	0.999696	0.999178	0.777507	0.375556	0.999764	0.902323	0.999985	0.995905	0.851506	0.0571561	0	0	0	0	0	0	0	0	0	0
ENSG00000147364	FBXO25	26260	8	p23.3	406428	477967	protein_coding	3.60915	-0.390697	-0.136281	0.309598	-0.122741	0.165769	-0.158725	0.124296	-0.297773	0.333259	0.221693	0.0668599	0.450791	0.125912	0.5755	0.355511	0.347992	0.505141	0.140117	0.0183235	0.0862475	0.999696	0.999178	0.999633	0.881621	0.999764	0.944268	0.999985	0.808767	0.136689	0.249028	0	0	0	0	0	0	0	0	0	0
ENSG00000228546	PMS2P12		7	q22.1	102337316	102339115	unprocessed_pseudogene	0.62805	-1.0147	-0.433547	0.137722	-0.137595	0.79054	-0.186875	-0.475402	-0.190698	-0.255756	-0.105038	0.0670814	0.392729	0.824659	0.83829	0.149756	0.740929	0.437897	0.740891	0.527819	0.786471	0.999696	0.999178	0.999633	0.958479	0.999764	0.990005	0.999985	0.969979	0.772606	0.893598	0	0	0	0	0	0	0	0	0	0
ENSG00000068308	OTUD5	55593	X	p11.23	48922024	48958386	protein_coding	3.65567	0.524253	0.342529	-0.0300619	0.293573	0.0936167	0.270093	0.152419	-0.167353	0.329007	0.311492	0.0672192	0.186798	0.90737	0.269916	0.698121	0.235216	0.56088	0.523399	0.0862288	0.0827979	0.999696	0.999178	0.999633	0.726925	0.999764	0.924553	0.999985	0.939325	0.328226	0.242836	0	0	0	0	0	0	0	0	0	0
ENSG00000254332	TPM4P3		8	q13.2	69129598	69130345	processed_pseudogene	4.82336	-0.255219	-0.16436	-0.0346958	-0.114134	-0.0975301	-0.0467238	-0.0815221	-0.150333	-0.249923	-0.260886	0.0672536	0.210957	0.796176	0.464464	0.482913	0.72305	0.581422	0.360427	0.0132757	0.0102862	0.999696	0.999178	0.999633	0.837139	0.999764	0.989515	0.999985	0.891973	0.112094	0.0609404	0	0	0	0	0	0	0	0	0	0
ENSG00000113758	DBN1	1627	5	q35.3	177456608	177474401	protein_coding	7.1511	0.209639	-0.20124	-0.103457	-0.126411	-0.0453863	-0.117321	0.067745	0.227712	0.127679	-0.0642298	0.067353	0.0763486	0.358172	0.274938	0.684185	0.289862	0.547264	0.051476	0.112303	0.419189	0.999696	0.999178	0.999633	0.728725	0.999764	0.935641	0.999985	0.698645	0.375371	0.642729	0	0	0	0	0	0	0	0	0	0
ENSG00000124067	SLC12A4	6560	16	q22.1	67943474	67969601	protein_coding	4.03496	0.414169	0.484961	0.221753	0.00433688	0.305851	0.0702737	-0.0229043	0.125649	0.331664	0.46134	0.0673991	0.0326346	0.308013	0.985385	0.136362	0.706529	0.913121	0.565958	0.0370261	0.00358339	0.999696	0.999178	0.999633	0.99574	0.999764	0.989245	0.999985	0.946765	0.205065	0.0282483	0	0	0	0	0	0	0	0	0	1
ENSG00000170962	PDGFD	80310	11	q22.3	103907189	104164379	protein_coding	1.77895	0.753421	0.262715	-0.0293647	0.796084	0.587554	-0.333618	-0.3972	-0.567253	0.705429	0.898526	0.0674418	0.519785	0.935913	0.0915228	0.0897619	0.335444	0.211832	0.158672	0.00954242	0.00230602	0.999696	0.999178	0.999633	0.581935	0.999764	0.941313	0.999985	0.818687	0.0915021	0.0208125	0	0	0	0	0	0	0	0	0	1
ENSG00000160799	CCDC12	151903	3	p21.31	46921726	46982010	protein_coding	6.4796	0.223951	0.0734634	0.0424932	0.0256259	-0.0279972	-0.198423	0.10037	0.167964	-0.0188471	-0.0559036	0.0674442	0.532237	0.721307	0.840408	0.816135	0.0969068	0.409589	0.185301	0.825241	0.514027	0.999696	0.999178	0.999633	0.95921	0.999764	0.838684	0.999985	0.837005	0.931008	0.720774	0	0	0	0	0	0	0	0	0	0
ENSG00000174652	ZNF266	10781	19	p13.2	9412429	9435573	protein_coding	3.02616	0.543199	-0.113953	-0.0690285	0.166824	0.376896	0.100108	0.250946	-0.296537	0.099923	0.314424	0.0674505	0.662869	0.781925	0.589468	0.17277	0.669937	0.318571	0.301796	0.611415	0.0909057	0.999696	0.999178	0.999633	0.886516	0.999764	0.986459	0.999985	0.873338	0.825643	0.257939	0	0	0	0	0	0	0	0	0	0
ENSG00000196267	ZNF836	162962	19	q13.41	52153864	52171643	protein_coding	0.699821	1.03504	-0.00855178	0.785107	0.757128	1.10545	0.751293	0.428449	-0.871968	0.360092	0.657872	0.0674639	0.9883	0.137173	0.189317	0.0294605	0.116635	0.413432	0.117657	0.385495	0.0879827	0.999696	0.999524	0.999633	0.672775	0.999764	0.862022	0.999985	0.798733	0.675584	0.252871	0	0	0	0	0	0	0	0	0	0
ENSG00000247627	MTND4P12		5	q31.1	134926660	134928036	processed_pseudogene	8.93999	0.312723	0.175301	0.322357	0.500556	0.11361	0.0228379	0.0863939	-0.276258	-0.700879	-0.395661	0.0674827	0.298331	0.0586944	0.00460633	0.502511	0.891945	0.614911	0.114205	3.909e-07	0.00170753	0.999696	0.999178	0.999633	0.267355	0.999764	0.990005	0.999985	0.796131	4.50102e-05	0.0168023	0	0	0	0	0	0	0	0	-1	-1
ENSG00000111863	ADTRP	84830	6	p24.1	11712054	11807046	protein_coding	2.01336	-0.517561	-0.233388	-0.532075	-0.211759	-0.521712	0.262366	0.181016	0.109057	-1.32706	-1.31996	0.067561	0.367824	0.0871871	0.548671	0.163799	0.453338	0.682655	0.817262	1.62162e-06	2.45931e-06	0.999696	0.999178	0.999633	0.873551	0.999764	0.963776	0.999985	0.979167	0.000152325	9.0005e-05	0	0	0	0	0	0	0	0	-1	-1
ENSG00000144560	VGLL4	9686	3	p25.2	11556069	11771350	protein_coding	4.3541	-0.359139	0.00445346	0.133715	0.00751865	-0.093398	-0.0542585	0.176757	0.0208328	0.0691796	0.293955	0.0675644	0.980637	0.453256	0.970287	0.598581	0.739612	0.336101	0.911137	0.591379	0.0230553	0.999696	0.999178	0.999633	0.99073	0.999764	0.990005	0.999985	0.988988	0.813231	0.104735	0	0	0	0	0	0	0	0	0	0
ENSG00000196152	ZNF79	7633	9	q33.3	127424374	127445372	protein_coding	1.03825	0.817989	0.415971	0.150932	0.510828	0.502373	-0.56935	0.235262	-0.520856	0.31055	0.404522	0.0676839	0.280831	0.733778	0.211421	0.230087	0.160934	0.561265	0.18506	0.33311	0.133897	0.999696	0.999178	0.999633	0.691899	0.999764	0.896537	0.999985	0.837005	0.636358	0.328692	0	0	0	0	0	0	0	0	0	0
ENSG00000135469	COQ10A	93058	12	q13.3	56266890	56270966	protein_coding	1.57127	-1.10126	0.3433	0.140804	1.06299	-0.0499534	0.163463	-0.446177	0.459912	0.468695	0.614467	0.0680346	0.473774	0.740106	0.0369987	0.90073	0.675015	0.286362	0.305291	0.121193	0.0690682	0.999696	0.999178	0.999633	0.483274	0.999764	0.9882	0.999985	0.876415	0.389461	0.215412	0	0	0	0	0	0	0	0	0	0
ENSG00000177082	WDR73	84942	15	q25.2	84639285	84654343	protein_coding	4.20184	0.339944	0.156113	-0.152759	-0.134085	0.0429406	0.381042	0.0928066	0.0931881	-0.175562	-0.234119	0.0680871	0.375696	0.402133	0.516889	0.821589	0.0416009	0.633745	0.639285	0.194625	0.0823556	0.999696	0.999178	0.999633	0.85676	0.999764	0.686679	0.999985	0.955381	0.491431	0.242049	0	0	0	0	0	0	0	0	0	0
ENSG00000242206	RPS26P35		8	q24.12	118761856	118762201	processed_pseudogene	1.03156	-0.882793	0.474528	0.198492	-0.548244	0.308336	0.426793	0.303955	0.204845	0.161644	-0.0443391	0.0682371	0.225852	0.646559	0.292799	0.417077	0.257356	0.455321	0.654502	0.584872	0.881757	0.999696	0.999178	0.999633	0.740977	0.999764	0.926739	0.999985	0.959874	0.808333	0.945319	0	0	0	0	0	0	0	0	0	0
ENSG00000258484	SPESP1	246777	15	q23	68818221	68946811	protein_coding	2.80134	0.513644	0.320328	0.0602434	-0.471636	-0.0965146	0.19002	-0.472665	-0.0826667	0.182458	0.0314743	0.0683179	0.224574	0.816935	0.154755	0.733599	0.445215	0.0871249	0.781482	0.348379	0.869571	0.999696	0.999178	0.999633	0.638539	0.999764	0.963776	0.999985	0.974612	0.648015	0.939002	0	0	0	0	0	0	0	0	0	0
ENSG00000242086	MUC20-OT1		3	q29	195658062	195739964	lncRNA	3.14257	0.47485	-0.0749526	-0.189497	-0.139375	0.184219	-0.172129	-0.0762122	0.209353	0.130519	0.0834392	0.0683396	0.749156	0.451944	0.596983	0.481108	0.435615	0.746819	0.385794	0.471477	0.606621	0.999696	0.999178	0.999633	0.887333	0.999764	0.963174	0.999985	0.90025	0.735468	0.788083	0	0	0	0	0	0	0	0	0	0
ENSG00000230191	IFITM3P4		7	p11.2	56163145	56163533	processed_pseudogene	2.1994	0.782967	0.829824	0.990215	1.0632	-0.502676	-1.15293	0.71622	0.138162	0.817978	1.44657	0.0685816	0.0269275	0.00414863	0.0173745	0.136489	0.000478486	0.0286188	0.659644	0.00340297	1.00912e-06	0.999696	0.999178	0.432386	0.406978	0.999764	0.0416575	0.999985	0.961005	0.0471682	4.27542e-05	0	0	0	0	0	-1	0	0	1	1
ENSG00000063322	MED29	55588	19	q13.2	39391303	39400641	protein_coding	5.42468	-0.295208	0.0460147	0.187182	-0.127805	0.0762999	-0.173708	0.110872	-0.229003	-0.10096	-0.0310851	0.0686325	0.757929	0.240172	0.468823	0.628435	0.25061	0.495883	0.193199	0.372856	0.778995	0.999696	0.999178	0.999633	0.838776	0.999764	0.926739	0.999985	0.837537	0.66711	0.890147	0	0	0	0	0	0	0	0	0	0
ENSG00000270392	PFN1P2	767846	1	p11.2	120432204	120434052	transcribed_processed_pseudogene	1.31618	0.807088	0.373564	0.338473	-0.210383	0.549015	-0.495239	0.369125	-0.716326	0.149864	0.282746	0.0686562	0.447664	0.446998	0.657169	0.21955	0.253751	0.380896	0.173927	0.650224	0.365091	0.999696	0.999178	0.999633	0.904217	0.999764	0.926739	0.999985	0.835176	0.84769	0.596555	0	0	0	0	0	0	0	0	0	0
ENSG00000156535	CD109	135228	6	q13	73695785	73828316	protein_coding	3.82286	-0.346952	0.243743	0.0934205	0.262952	0.202755	-0.247866	-0.127082	-0.468753	-0.000692296	0.325934	0.0686842	0.171172	0.585052	0.186056	0.239022	0.134436	0.480179	0.0235708	0.995556	0.0119622	0.999696	0.999178	0.999633	0.669482	0.999764	0.87682	0.999985	0.608616	0.998138	0.0676153	0	0	0	0	0	0	0	0	0	0
ENSG00000204442	NALF1	728215	13	q33.3	107163510	107867496	protein_coding	1.98882	0.685119	-0.362336	-0.517198	0.68402	0.0942465	0.16652	-0.374966	-0.0190581	-0.0268748	-0.143956	0.0688333	0.270133	0.119794	0.0684467	0.7857	0.634144	0.31835	0.958754	0.914598	0.556797	0.999696	0.999178	0.999633	0.560377	0.999764	0.985288	0.999985	0.996513	0.969138	0.752551	0	0	0	0	0	0	0	0	0	0
ENSG00000132680	KHDC4	22889	1	q22	155913045	155934413	protein_coding	3.31348	-0.467113	0.157783	0.0894057	-0.0158626	0.320161	0.0959125	0.183379	0.0632083	0.0208996	0.139822	0.068863	0.514001	0.692039	0.953198	0.144824	0.662248	0.430123	0.809187	0.898705	0.415018	0.999696	0.999178	0.999633	0.985581	0.999764	0.985288	0.999985	0.977372	0.961465	0.639203	0	0	0	0	0	0	0	0	0	0
ENSG00000273311	DGCR11	25786	22	q11.21	19046162	19048375	lncRNA	1.24052	-0.778803	-0.1851	0.224541	0.175165	0.171353	0.821249	0.35475	0.649745	-0.532722	-0.869526	0.0688984	0.617463	0.606523	0.705575	0.72187	0.053128	0.421171	0.205676	0.0973548	0.00799938	0.999696	0.999178	0.999633	0.917426	0.999764	0.738339	0.999985	0.845094	0.348827	0.0507048	0	0	0	0	0	0	0	0	0	0
ENSG00000171443	ZNF524	147807	19	q13.42	55600022	55603138	protein_coding	3.14674	-0.4807	0.32883	0.181394	-0.0264392	-0.0180327	0.142369	0.362462	0.0643979	0.0519309	0.212546	0.0689159	0.170851	0.475401	0.924152	0.940725	0.517269	0.140797	0.799691	0.767695	0.215567	0.999696	0.999178	0.999633	0.980982	0.999764	0.970983	0.999985	0.977064	0.906153	0.436515	0	0	0	0	0	0	0	0	0	0
ENSG00000136379	ABHD17C	58489	15	q25.1	80679684	80755621	protein_coding	2.63719	-0.720018	0.127751	-0.494702	0.120284	-0.199894	0.300512	-0.0780165	0.058765	-0.223281	-0.00583917	0.0689555	0.694715	0.151405	0.755761	0.535842	0.357168	0.839104	0.873577	0.351879	0.980939	0.999696	0.999178	0.999633	0.933425	0.999764	0.946823	0.999985	0.984472	0.650014	0.991302	0	0	0	0	0	0	0	0	0	0
ENSG00000172889	EGFL7	51162	9	q34.3	136658856	136672678	protein_coding	4.26351	0.391656	-0.110246	-0.261806	-0.380601	0.207044	-0.25105	0.468989	0.0995057	0.68917	0.816783	0.0690461	0.557455	0.170759	0.0864721	0.222698	0.0926723	0.00501025	0.546522	3.64923e-06	1.38854e-08	0.999696	0.999178	0.999633	0.578809	0.999764	0.82944	0.999985	0.942781	0.000291887	1.04345e-06	0	0	0	0	0	0	0	0	1	1
ENSG00000122378	PRXL2A	84293	10	q23.1	80407829	80437115	protein_coding	5.48051	-0.331245	-0.46676	-0.252791	-0.221389	0.141562	-0.452547	0.0122526	-0.643582	0.3001	0.644007	0.0691063	0.0113016	0.14792	0.250596	0.389118	0.00584096	0.939439	0.000468172	0.0137013	1.14388e-06	0.999696	0.999178	0.999633	0.710523	0.999764	0.275239	0.999985	0.120365	0.114335	4.7203e-05	0	0	0	0	0	0	0	0	0	1
ENSG00000140497	SCAMP2	10066	15	q24.1	74843730	74873365	protein_coding	5.95362	0.243065	-0.0822545	-0.111112	-0.0457585	0.195626	-0.10335	-0.0577052	-0.162433	-0.191071	-0.114634	0.0697273	0.52871	0.399951	0.746277	0.149917	0.430052	0.672723	0.259109	0.0485652	0.226742	0.999696	0.999178	0.999633	0.930847	0.999764	0.962386	0.999985	0.860199	0.23927	0.449866	0	0	0	0	0	0	0	0	0	0
ENSG00000253210	DENND3-AS1	101927963	8	q24.3	141124678	141130070	lncRNA	0.996606	-1.10587	-0.247653	0.547042	0.561931	-1.25384	0.0135908	0.148714	-0.779488	-0.00837666	-0.392208	0.0698346	0.592231	0.198628	0.260902	0.0428111	0.979174	0.761325	0.219627	0.980481	0.26782	0.999696	0.999178	0.999633	0.72044	0.999764	0.998226	0.999985	0.8471	0.992772	0.499316	0	0	0	0	0	0	0	0	0	0
ENSG00000135845	PIGC	5279	1	q24.3	172370189	172444086	protein_coding	4.82252	0.259123	-0.110913	0.261105	0.153048	0.00258251	0.159167	0.165068	-0.192152	0.078226	-0.114379	0.0699035	0.401011	0.065673	0.328161	0.985176	0.234784	0.254458	0.224219	0.44245	0.250853	0.999696	0.999178	0.999633	0.764792	0.999764	0.924276	0.999985	0.8471	0.716247	0.479925	0	0	0	0	0	0	0	0	0	0
ENSG00000236698	EIF1AXP1		1	p36.13	16685621	16686055	processed_pseudogene	5.4352	-0.228047	-0.017446	-0.171318	0.0730972	-0.0762783	0.0679889	-0.0461594	0.125292	-0.273323	-0.283724	0.0701799	0.881988	0.160489	0.592092	0.537021	0.577728	0.725515	0.363657	0.00289012	0.00248315	0.999696	0.999178	0.999633	0.886516	0.999764	0.979968	0.999985	0.891973	0.0420386	0.0219261	0	0	0	0	0	0	0	0	-1	-1
ENSG00000134986	NREP	9315	5	q22.1	111662621	111997464	protein_coding	6.42475	0.188001	-0.0845831	0.114867	0.281312	-0.0467071	-0.115676	0.13588	-0.129727	-0.051651	0.096772	0.0702352	0.400107	0.252161	0.0111244	0.647428	0.24789	0.188259	0.224656	0.474845	0.183932	0.999696	0.999178	0.999633	0.375495	0.999764	0.926739	0.999985	0.8471	0.738122	0.397026	0	0	0	0	0	0	0	0	0	0
ENSG00000285864			11	q13.4	72261731	72290688	lncRNA	0.807041	0.983555	-0.00289017	-0.189143	0.043703	0.206979	-1.14116	-0.75602	-0.239433	0.196178	-0.214078	0.0702456	0.99487	0.698802	0.933898	0.676471	0.0170412	0.188385	0.722997	0.601738	0.535195	0.999696	0.999818	0.999633	0.98203	0.999764	0.499693	0.999985	0.969311	0.819652	0.736597	0	0	0	0	0	0	0	0	0	0
ENSG00000072195	SPEG	10290	2	q35	219434843	219493629	protein_coding	0.730773	-1.25049	-0.17109	0.602666	-0.902334	0.507167	0.216816	0.366563	0.142235	0.683719	0.0233796	0.0702896	0.759413	0.293544	0.145937	0.318134	0.637495	0.392117	0.795792	0.0795886	0.948698	0.999696	0.999178	0.999633	0.634315	0.999764	0.985288	0.999985	0.976731	0.314783	0.977506	0	0	0	0	0	0	0	0	0	0
ENSG00000197050	ZNF420	147923	19	q13.12	37007857	37130368	protein_coding	1.87079	-0.638673	0.522068	0.0399642	0.998626	0.333985	0.485165	0.105815	0.438656	-0.00560236	0.397267	0.0703412	0.131631	0.90602	0.0262393	0.307529	0.171153	0.732584	0.212537	0.980697	0.15468	0.999696	0.999178	0.999633	0.458488	0.999764	0.902323	0.999985	0.8471	0.992772	0.358383	0	0	0	0	0	0	0	0	0	0
ENSG00000172020	GAP43	2596	3	q13.31	115623510	115721490	protein_coding	1.1794	-0.9625	0.666657	0.0312844	-0.350176	0.29312	-0.203659	-0.408478	-0.0113219	-0.0821522	-0.0229768	0.0704485	0.151149	0.944763	0.512667	0.491578	0.667454	0.425365	0.983012	0.79931	0.946333	0.999696	0.999178	0.999633	0.856153	0.999764	0.985288	0.999985	0.998225	0.92004	0.976588	0	0	0	0	0	0	0	0	0	0
ENSG00000103423	DNAJA3	9093	16	p13.3	4425805	4456775	protein_coding	5.37373	0.309584	-0.160065	0.174366	-0.0900399	-0.0321941	0.0309878	-0.181347	0.126188	0.0594643	-0.338198	0.0704783	0.324864	0.296925	0.611041	0.849098	0.84962	0.300427	0.48985	0.622313	0.00583959	0.999696	0.999178	0.999633	0.89187	0.999764	0.990005	0.999985	0.933233	0.830866	0.0402791	0	0	0	0	0	0	0	0	0	-1
ENSG00000158941	CCAR2	57805	8	p21.3	22604757	22620964	protein_coding	4.63364	0.325218	0.0762992	-0.185362	0.0593254	-0.177454	0.106996	0.0426688	0.0526059	-0.014695	-0.0368054	0.070525	0.665893	0.300741	0.757453	0.309716	0.535603	0.822656	0.781761	0.908279	0.770602	0.999696	0.999178	0.999633	0.933996	0.999764	0.972551	0.999985	0.974612	0.966203	0.88631	0	0	0	0	0	0	0	0	0	0
ENSG00000231006	RPL7P32		7	q31.1	108510233	108510976	processed_pseudogene	4.04631	-0.352211	-0.0890756	-0.285471	-0.323147	-0.138599	0.0763521	-0.0159178	-0.433608	-0.125871	-0.174681	0.0706864	0.601538	0.116298	0.147828	0.433643	0.664908	0.936001	0.0528863	0.330505	0.183507	0.999696	0.999178	0.999633	0.634315	0.999764	0.985288	0.999985	0.700558	0.633842	0.396687	0	0	0	0	0	0	0	0	0	0
ENSG00000198947	DMD	1756	X	p21.1	31097677	33339609	protein_coding	2.83262	0.532135	-0.470512	0.209608	0.586649	0.1135	0.0773909	-0.0537544	-0.0303133	0.217753	0.234396	0.0707133	0.120724	0.393673	0.041511	0.663056	0.75471	0.843832	0.914137	0.265234	0.219679	0.999696	0.999178	0.999633	0.495721	0.999764	0.990005	0.999985	0.989242	0.569733	0.44171	0	0	0	0	0	0	0	0	0	0
ENSG00000166685	COG1	9382	17	q25.1	73193055	73208507	protein_coding	4.62295	0.278231	-0.0882332	-0.119659	-0.205247	0.0937548	-0.139681	0.141616	0.0811456	-0.306246	-0.19122	0.0708559	0.539428	0.409432	0.216335	0.551366	0.339777	0.388023	0.618648	0.00782543	0.0715975	0.999696	0.999178	0.999633	0.694014	0.999764	0.943209	0.999985	0.952585	0.0798619	0.220697	0	0	0	0	0	0	0	0	0	0
ENSG00000241945	PWP2	5822	21	q22.3	44107373	44131181	protein_coding	2.66785	0.533617	-0.124418	-0.0160179	-0.528595	-0.37667	0.321568	0.474244	0.219619	-0.200204	-0.644255	0.0708944	0.641617	0.954366	0.103747	0.218556	0.269553	0.144421	0.509457	0.356409	0.00253005	0.999696	0.999178	0.999633	0.593706	0.999764	0.928499	0.999985	0.937683	0.653098	0.0221921	0	0	0	0	0	0	0	0	0	-1
ENSG00000088876	ZNF343	79175	20	p13	2481817	2524702	protein_coding	2.20343	0.703398	0.0897516	-0.313944	0.000190457	-0.0178881	-0.0854543	0.521449	-0.197906	0.0115321	0.309051	0.0709934	0.801978	0.350784	0.999608	0.958434	0.796028	0.15956	0.567712	0.964751	0.199781	0.999696	0.999178	0.999633	0.999846	0.999764	0.990005	0.999985	0.947687	0.986479	0.416039	0	0	0	0	0	0	0	0	0	0
ENSG00000131788	PIAS3	10401	1	q21.1	145848522	145859836	protein_coding	5.4428	0.318085	0.258273	-0.0185586	-0.0905283	-0.0673024	-0.15267	-0.0447267	-0.0587311	0.064973	0.151614	0.0710826	0.124898	0.912345	0.615949	0.697919	0.34809	0.795804	0.736096	0.59538	0.201995	0.999696	0.999178	0.999633	0.89226	0.999764	0.944268	0.999985	0.969592	0.816681	0.41866	0	0	0	0	0	0	0	0	0	0
ENSG00000182916	TCEAL7	56849	X	q22.2	103330229	103332326	protein_coding	5.34742	-0.274584	-0.0877093	0.00564685	-0.101147	0.151772	-0.171421	-0.247225	-0.243629	0.10361	0.139095	0.0711089	0.534272	0.967675	0.525472	0.28516	0.213903	0.0820748	0.113568	0.301007	0.168339	0.999696	0.999178	0.999633	0.861883	0.999764	0.918565	0.999985	0.795159	0.605386	0.37626	0	0	0	0	0	0	0	0	0	0
ENSG00000101452	DHX35	60625	20	q11.23	38962299	39039723	protein_coding	2.6489	0.573438	-0.0322686	0.356716	0.174273	-0.285697	-0.27248	-0.144675	0.0572034	0.289813	-0.186254	0.0711141	0.907278	0.216659	0.592388	0.336936	0.36431	0.63862	0.861967	0.185018	0.37725	0.999696	0.999178	0.999633	0.886516	0.999764	0.947941	0.999985	0.984241	0.480394	0.608297	0	0	0	0	0	0	0	0	0	0
ENSG00000218510	LINC00339	29092	1	p36.12	22024558	22031223	lncRNA	2.54845	0.491875	-0.404678	-0.48818	0.206574	-0.165661	-0.0695688	0.950061	0.289365	-0.17627	0.291914	0.0711465	0.144032	0.0805561	0.511801	0.531862	0.772835	0.00167358	0.283576	0.378206	0.123806	0.999696	0.999178	0.999633	0.856153	0.999764	0.990005	0.983498	0.868533	0.670659	0.313256	0	0	0	0	0	0	0	0	0	0
ENSG00000167747	C19orf48P	84798	19	q13.33	50797687	50804929	transcribed_unitary_pseudogene	5.23153	-0.244862	-0.23846	-0.150063	0.165145	0.0637867	0.0282536	-0.0208476	0.105939	-0.235323	-0.316149	0.0711751	0.0655888	0.268166	0.260146	0.636868	0.827581	0.882377	0.486452	0.0169816	0.00176697	0.999696	0.999178	0.999633	0.719878	0.999764	0.990005	0.999985	0.932186	0.131029	0.0172328	0	0	0	0	0	0	0	0	0	-1
ENSG00000272602	ZNF595	152687	4	p16.3	53286	88208	protein_coding	1.9856	0.666122	-0.357876	0.741249	0.28325	-0.537457	0.00874743	-0.0814449	0.150981	0.336592	-0.155975	0.0712864	0.287133	0.0292277	0.476837	0.135122	0.979446	0.831906	0.686481	0.199832	0.527048	0.999696	0.999178	0.964921	0.842553	0.999764	0.998226	0.999985	0.965113	0.496208	0.7306	0	0	0	0	0	0	0	0	0	0
ENSG00000176182	MYPOP	339344	19	q13.32	45890023	45902613	protein_coding	1.50298	-0.931636	-0.261525	0.0158461	0.333771	0.102614	0.223607	0.103317	-0.562688	-0.0872775	0.677399	0.0712945	0.595952	0.968967	0.487589	0.790291	0.529833	0.824583	0.20895	0.773527	0.0267839	0.999696	0.999178	0.999633	0.846289	0.999764	0.972069	0.999985	0.8471	0.908657	0.115361	0	0	0	0	0	0	0	0	0	0
ENSG00000236679	RPL23AP24		1	p36.33	347982	348366	processed_pseudogene	1.37421	-0.79185	0.0262026	-0.729116	-0.346354	0.141675	-0.0945204	0.135211	0.0300683	-0.376477	-0.194045	0.0714573	0.936716	0.0671691	0.462644	0.725276	0.79117	0.726407	0.945871	0.163778	0.471234	0.999696	0.999178	0.999633	0.835838	0.999764	0.990005	0.999985	0.992952	0.453005	0.685789	0	0	0	0	0	0	0	0	0	0
ENSG00000186889	TMEM17	200728	2	p15	62500218	62511894	protein_coding	1.74847	-0.765103	0.52505	-0.606529	-1.44205	0.632108	-0.0752795	-0.277501	-0.120902	-0.386284	-0.291105	0.0714693	0.141544	0.156114	0.00792894	0.140981	0.83259	0.488695	0.799303	0.174908	0.28401	0.999696	0.999178	0.999633	0.320304	0.999764	0.990005	0.999985	0.977064	0.466888	0.515281	0	0	0	0	0	0	0	0	0	0
ENSG00000184436	THAP7	80764	22	q11.21	20999104	21002196	protein_coding	4.47886	0.264598	0.0292982	-0.0979826	-0.162636	0.0571379	-0.053921	-0.173646	-0.032556	0.158396	-0.063279	0.0715107	0.822956	0.485366	0.297954	0.681953	0.68149	0.218563	0.827391	0.117412	0.512066	0.999696	0.999178	0.999633	0.745868	0.999764	0.988981	0.999985	0.980289	0.384057	0.719402	0	0	0	0	0	0	0	0	0	0
ENSG00000173145	NOC3L	64318	10	q23.33	94333226	94362959	protein_coding	6.54972	-0.280917	0.016386	0.159622	-0.0792495	-0.250739	0.24417	0.0927729	-0.0847325	-0.122624	-0.248399	0.0715121	0.914159	0.297422	0.626021	0.106258	0.112704	0.554032	0.610842	0.261553	0.0285461	0.999696	0.999178	0.999633	0.894954	0.999764	0.859317	0.999985	0.951092	0.566858	0.120498	0	0	0	0	0	0	0	0	0	0
ENSG00000120549	KIAA1217	56243	10	p12.2	23694746	24547848	protein_coding	1.87263	-0.678362	0.237401	-0.189458	1.00031	-0.193012	0.145559	0.0999402	-0.207	-0.0516299	0.689374	0.0716211	0.472703	0.589104	0.0294512	0.557276	0.643147	0.779636	0.559471	0.828121	0.0111706	0.999696	0.999178	0.999633	0.462126	0.999764	0.985288	0.999985	0.944825	0.932632	0.0644419	0	0	0	0	0	0	0	0	0	0
ENSG00000134853	PDGFRA	5156	4	q12	54229280	54298245	protein_coding	3.84651	0.416886	0.251498	0.0256086	0.427355	0.212921	-0.33571	0.127172	-0.18334	0.604227	1.10439	0.0717042	0.275136	0.901034	0.0679513	0.272249	0.0535998	0.483213	0.35119	0.000138205	6.59715e-10	0.999696	0.999178	0.999633	0.560377	0.999764	0.738339	0.999985	0.887351	0.00492091	6.587e-08	0	0	0	0	0	0	0	0	1	1
ENSG00000101928	MOSPD1	56180	X	q26.3	134887632	134915257	protein_coding	4.41273	-0.307877	-0.0438462	0.00739544	0.0768603	-0.0127253	0.0115684	0.21682	0.192718	-0.172892	-0.312248	0.0719304	0.781279	0.964317	0.687319	0.938221	0.944637	0.222453	0.320422	0.151115	0.0138983	0.999696	0.999178	0.999633	0.912504	0.999764	0.992471	0.999985	0.878668	0.435092	0.0748263	0	0	0	0	0	0	0	0	0	0
ENSG00000231365	WARS2-AS1	101929147	1	p12	119140391	119275973	lncRNA	1.40952	-0.790034	0.00962769	0.0887053	-0.105981	0.267594	-0.1802	0.576019	-0.684867	-0.246801	0.363831	0.0719598	0.979438	0.804633	0.821451	0.488465	0.645214	0.141605	0.0845204	0.3736	0.174328	0.999696	0.999178	0.999633	0.95456	0.999764	0.985288	0.999985	0.765725	0.667284	0.383747	0	0	0	0	0	0	0	0	0	0
ENSG00000082438	COBLL1	22837	2	q24.3	164653624	164843679	protein_coding	2.36279	-0.7144	0.00468615	0.44127	0.365552	-0.0738158	0.194595	-0.0414896	0.159747	0.0639953	-0.0464397	0.0719876	0.98941	0.231015	0.389703	0.831694	0.56807	0.913536	0.710936	0.805146	0.86178	0.999696	0.999524	0.999633	0.800181	0.999764	0.979968	0.999985	0.968084	0.922824	0.935136	0	0	0	0	0	0	0	0	0	0
ENSG00000109445	ZNF330	27309	4	q31.21	141220887	141234697	protein_coding	5.10304	-0.29104	-0.123554	-0.128885	0.0616574	0.0501588	0.0623717	-0.0176595	0.0438248	-0.187116	-0.0596617	0.0720963	0.41483	0.400114	0.717233	0.74693	0.677009	0.913372	0.790594	0.0944899	0.586991	0.999696	0.999178	0.999633	0.92112	0.999764	0.988981	0.999985	0.97587	0.344077	0.776149	0	0	0	0	0	0	0	0	0	0
ENSG00000254093	PINX1	54984	8	p23.1	10764961	10839884	protein_coding	4.83423	-0.28118	0.034118	-0.149438	-0.302901	0.138872	0.24107	-0.0215758	0.0093838	-0.271405	-0.39544	0.0722424	0.807529	0.316063	0.086619	0.360302	0.100758	0.893771	0.958088	0.0148072	0.000643565	0.999696	0.999178	0.999633	0.578809	0.999764	0.845259	0.999985	0.99632	0.119919	0.00792823	0	0	0	0	0	0	0	0	0	-1
ENSG00000280088			12	q23.1	100032325	100034074	TEC	1.16151	0.755698	-0.0482316	-0.0666015	1.03935	0.0452544	-0.402928	0.504345	0.058435	-0.00856713	0.515588	0.072314	0.890511	0.855301	0.0472522	0.903879	0.257634	0.227814	0.890051	0.976575	0.0838793	0.999696	0.999178	0.999633	0.50897	0.999764	0.926739	0.999985	0.98653	0.991294	0.244414	0	0	0	0	0	0	0	0	0	0
ENSG00000174080	CTSF	8722	11	q13.2	66563464	66568879	protein_coding	0.335985	1.38325	-0.158036	-0.907713	0.401728	0.162517	-0.480123	0.200916	0.434523	0.902904	0.429966	0.0723523	0.771179	0.1482	0.569313	0.767996	0.285875	0.709006	0.523893	0.0514789	0.30789	0.999696	0.999178	0.999633	0.878931	0.999764	0.933397	0.999985	0.939325	0.247981	0.540455	0	0	0	0	0	0	0	0	0	0
ENSG00000106546	AHR	196	7	p21.1	16916359	17346152	protein_coding	2.70846	0.51154	0.0514085	0.250717	0.388326	0.130646	-0.475423	0.259375	-0.211786	0.147133	0.372313	0.0724364	0.848209	0.351276	0.223751	0.61216	0.0678182	0.366325	0.478412	0.464557	0.0601878	0.999696	0.999178	0.999633	0.700703	0.999764	0.766459	0.999985	0.930261	0.731951	0.197101	0	0	0	0	0	0	0	0	0	0
ENSG00000239917	RPS10P16		8	q24.11	117523271	117524061	unprocessed_pseudogene	5.18874	-0.264305	-0.397252	-0.139899	-0.155597	0.0922562	-0.077435	-0.0190751	-0.346261	-0.0903074	0.129354	0.0725493	0.00722641	0.319219	0.351123	0.514956	0.561158	0.893817	0.0340592	0.367281	0.201401	0.999696	0.977841	0.999633	0.778826	0.999764	0.979968	0.999985	0.651872	0.662499	0.417966	0	0	0	0	0	0	0	0	0	0
ENSG00000291046			13	q12.11	21298115	21353228	lncRNA	1.70666	-0.629059	0.528293	0.5098	-0.233092	0.174602	-0.472157	-0.11763	-0.26956	-0.362574	0.304524	0.0727668	0.16773	0.146648	0.570534	0.646511	0.190015	0.756546	0.508292	0.162589	0.246409	0.999696	0.999178	0.999633	0.879858	0.999764	0.90999	0.999985	0.937683	0.451195	0.474666	0	0	0	0	0	0	0	0	0	0
ENSG00000123552	USP45	85015	6	q16.2	99432325	99521728	protein_coding	3.65789	-0.421648	-0.0760219	-0.216992	-0.130561	-0.207898	0.0669568	-0.29298	0.347928	0.00178424	0.0439528	0.0728473	0.738633	0.321288	0.618724	0.345004	0.74576	0.198698	0.156247	0.990639	0.785132	0.999696	0.999178	0.999633	0.892901	0.999764	0.990005	0.999985	0.818079	0.99649	0.89345	0	0	0	0	0	0	0	0	0	0
ENSG00000002016	RAD52	5893	12	p13.33	911736	990053	protein_coding	1.50457	-0.767329	-0.360082	0.132727	0.661687	-0.313017	-0.228722	0.0482865	0.377639	-0.159619	0.22057	0.0731116	0.395806	0.724434	0.128486	0.402991	0.509525	0.912157	0.388551	0.563839	0.433138	0.999696	0.999178	0.999633	0.619905	0.999764	0.970983	0.999985	0.90163	0.796842	0.654428	0	0	0	0	0	0	0	0	0	0
ENSG00000149636	DSN1	79980	20	q11.23	36751791	36773818	protein_coding	5.07347	0.23161	0.0913886	-0.121931	-0.0782161	-0.0617161	-0.101322	0.06864	-0.159623	-0.0718869	-0.0665122	0.0731348	0.445323	0.316695	0.569708	0.620053	0.392712	0.59954	0.25902	0.423112	0.45008	0.999696	0.999178	0.999633	0.879011	0.999764	0.954146	0.999985	0.860199	0.702066	0.668128	0	0	0	0	0	0	0	0	0	0
ENSG00000095485	CWF19L1	55280	10	q24.31	100232298	100267680	protein_coding	4.4354	-0.265834	0.0580216	0.173953	0.05374	-0.199628	-0.0195922	-0.0709547	0.274129	-0.135339	-0.150528	0.0734536	0.672222	0.214179	0.736184	0.184724	0.886222	0.637598	0.0919223	0.189412	0.148523	0.999696	0.999178	0.999633	0.928424	0.999764	0.990005	0.999985	0.767662	0.484814	0.349359	0	0	0	0	0	0	0	0	0	0
ENSG00000223467	CALM1P1		X	q21.33	95499604	95500036	processed_pseudogene	1.10536	1.01675	0.163449	-0.309561	1.06097	0.318723	0.0620434	0.403039	0.0873947	-0.363076	0.490977	0.0734712	0.74206	0.55637	0.113061	0.599923	0.905949	0.484184	0.871501	0.387808	0.222662	0.999696	0.999178	0.999633	0.605908	0.999764	0.990005	0.999985	0.984472	0.676992	0.445574	0	0	0	0	0	0	0	0	0	0
ENSG00000124610	H1-1	3024	6	p22.2	26017032	26017787	protein_coding	4.02711	-0.533512	-0.42118	-0.470173	-1.41229	0.12324	0.414253	0.269844	-0.273906	-0.494231	-0.477028	0.0735153	0.138776	0.13677	0.000772159	0.690624	0.120673	0.407801	0.463042	0.0263606	0.024532	0.999696	0.999178	0.999633	0.107038	0.999764	0.862022	0.999985	0.926288	0.170076	0.108779	0	0	0	0	0	0	0	0	0	0
ENSG00000050327	ARHGEF5	7984	7	q35	144355288	144380632	protein_coding	1.17519	-0.957801	-0.369487	0.397836	0.239596	0.0955126	-0.28098	0.0131659	-0.207698	-0.14738	0.0482557	0.0735487	0.40484	0.389475	0.612055	0.849353	0.512844	0.978139	0.662658	0.666488	0.872112	0.999696	0.999178	0.999633	0.89187	0.999764	0.970983	0.999985	0.962016	0.856613	0.940556	0	0	0	0	0	0	0	0	0	0
ENSG00000213641	RPL7AP4		14	q22.3	55543401	55544169	processed_pseudogene	1.08833	-0.752042	0.140611	0.448509	-0.0125512	-0.500969	-0.133744	-0.696485	0.0817841	-0.0414178	-0.340029	0.0737686	0.692945	0.227579	0.974625	0.214586	0.691513	0.125177	0.864748	0.878742	0.208486	0.999696	0.999178	0.999633	0.992772	0.999764	0.988981	0.999985	0.984472	0.954266	0.427144	0	0	0	0	0	0	0	0	0	0
ENSG00000111647	BLTP3B	23074	12	q23.1	100028455	100142874	protein_coding	4.58118	-0.308376	0.0936018	-0.230773	-0.302583	-0.0653423	0.0712642	0.0262462	-0.0257246	-0.25085	-0.377279	0.0737976	0.568223	0.17474	0.102263	0.703685	0.673814	0.883128	0.893625	0.040584	0.00283761	0.999696	0.999178	0.999633	0.593493	0.999764	0.988065	0.999985	0.986915	0.216701	0.024102	0	0	0	0	0	0	0	0	0	-1
ENSG00000232931	LINC00342		2	q11.1	95807052	95835003	lncRNA	3.76856	0.554351	0.202181	0.0850324	0.320919	0.0022841	-0.087895	0.0425716	0.579092	0.580071	0.282787	0.0739979	0.485462	0.769911	0.278489	0.992866	0.7275	0.877093	0.0416486	0.00637688	0.157574	0.999696	0.999178	0.999633	0.731162	0.999764	0.989761	0.999985	0.674356	0.0702459	0.362468	0	0	0	0	0	0	0	0	0	0
ENSG00000139410	SDSL	113675	12	q24.13	113422380	113438276	protein_coding	2.49725	-0.503102	-0.125564	0.200317	0.617602	-0.00554709	-0.401711	0.00288349	0.465412	0.0420676	-0.042968	0.0740108	0.593789	0.432621	0.045591	0.982192	0.103928	0.991135	0.124624	0.815945	0.821035	0.999696	0.999178	0.999633	0.506411	0.999764	0.849992	0.999985	0.800079	0.927774	0.911668	0	0	0	0	0	0	0	0	0	0
ENSG00000174109	UQCC4	283951	16	p13.3	1419752	1420756	protein_coding	4.88903	0.308113	-0.0498398	0.051109	0.0141519	-0.014665	-0.0203254	-0.0552036	0.0423999	0.00346291	-0.111814	0.0740501	0.757642	0.757023	0.939418	0.931583	0.899449	0.752176	0.818567	0.977223	0.349735	0.999696	0.999178	0.999633	0.982716	0.999764	0.990005	0.999985	0.979717	0.991535	0.581385	0	0	0	0	0	0	0	0	0	0
ENSG00000136869	TLR4	7099	9	q33.1	117704175	117724735	protein_coding	3.07003	0.600543	-0.00348278	0.446661	0.419107	0.0181339	0.031976	-0.170177	0.475458	0.886251	0.340275	0.0741324	0.990913	0.179212	0.245349	0.946977	0.907319	0.555716	0.119438	0.000250614	0.127772	0.999696	0.999524	0.999633	0.708685	0.999764	0.990005	0.999985	0.798815	0.00771178	0.318995	0	0	0	0	0	0	0	0	1	0
ENSG00000213296			7	q31.33	124480524	124481395	processed_pseudogene	1.72034	-0.8704	-0.603439	-0.235081	0.0160621	0.0853306	0.0373164	0.117962	0.364623	-0.06462	-0.00969847	0.0742672	0.120487	0.524218	0.97003	0.819473	0.906229	0.769032	0.399098	0.813065	0.970768	0.999696	0.999178	0.999633	0.990695	0.999764	0.990005	0.999985	0.907487	0.925901	0.986662	0	0	0	0	0	0	0	0	0	0
ENSG00000267248		100996660	17	q23.1	60122642	60135743	lncRNA	0.958606	1.01137	0.19858	1.10617	0.985858	0.0548672	0.628522	0.0637325	1.07291	0.657535	-0.232664	0.0742676	0.669901	0.0272712	0.0989164	0.912615	0.202334	0.897445	0.055024	0.0974067	0.558474	0.999696	0.999178	0.964921	0.590932	0.999764	0.913081	0.999985	0.706358	0.348827	0.753463	0	0	0	0	0	0	0	0	0	0
ENSG00000196653	ZNF502	91392	3	p21.31	44712643	44723831	protein_coding	2.09732	0.833976	-0.0481162	0.123271	0.089219	-0.142976	-0.184326	0.174532	0.460467	0.268141	0.085946	0.0743047	0.908678	0.758605	0.856687	0.723502	0.638588	0.690717	0.313355	0.397581	0.777305	0.999696	0.999178	0.999633	0.962828	0.999764	0.985288	0.999985	0.878668	0.684196	0.889768	0	0	0	0	0	0	0	0	0	0
ENSG00000171109	MFN1	55669	3	q26.33	179347709	179394936	protein_coding	4.10154	-0.330985	-0.00516673	0.23998	0.214251	0.0376053	0.0337633	-0.0891688	0.165983	0.00329158	-0.177314	0.0743242	0.974371	0.155861	0.242352	0.824844	0.831748	0.6227	0.385396	0.978693	0.145702	0.999696	0.999178	0.999633	0.708353	0.999764	0.990005	0.999985	0.90025	0.991912	0.345224	0	0	0	0	0	0	0	0	0	0
ENSG00000105643	ARRDC2	27106	19	p13.11	18001132	18014102	protein_coding	1.01893	0.791463	0.248347	0.393649	1.64254	-0.966082	0.208079	-0.271076	0.581529	0.957427	0.954609	0.0744479	0.595433	0.353866	0.000945405	0.0201374	0.564337	0.471942	0.13878	0.00172203	0.00408248	0.999696	0.999178	0.999633	0.124834	0.999764	0.979968	0.999985	0.808767	0.0299479	0.0310878	0	0	0	0	0	0	0	0	1	1
ENSG00000119636	BBOF1	80127	14	q24.3	74019349	74082863	protein_coding	2.8255	-0.543663	0.0689967	0.0654558	0.335456	-0.0181385	0.378359	0.14427	-0.127773	-0.162148	0.00198205	0.0745459	0.816101	0.82361	0.328245	0.952886	0.195415	0.621022	0.70243	0.438243	0.992824	0.999696	0.999178	0.999633	0.764792	0.999764	0.910225	0.999985	0.968084	0.713571	0.996734	0	0	0	0	0	0	0	0	0	0
ENSG00000112576	CCND3	896	6	p21.1	41934934	42050357	protein_coding	6.95224	0.189202	0.0547831	0.174969	0.439066	0.0229806	-0.324011	-0.0135679	-0.117892	0.350105	0.484055	0.0745531	0.592517	0.093406	0.000128231	0.821682	0.0020356	0.894062	0.259476	1.44671e-05	2.12607e-08	0.999696	0.999178	0.999633	0.0295305	0.999764	0.134557	0.999985	0.860548	0.00087526	1.49537e-06	0	0	0	1	0	0	0	0	1	1
ENSG00000254978	ALG1L9P		11	q13.4	71800541	71804640	transcribed_unprocessed_pseudogene	1.10463	0.77066	0.668862	0.34924	-0.611088	0.155058	0.182192	0.634455	0.240757	-0.216581	0.0990638	0.0745625	0.207169	0.403536	0.292249	0.723158	0.678987	0.201852	0.659637	0.519122	0.78127	0.999696	0.999178	0.999633	0.740042	0.999764	0.988981	0.999985	0.961005	0.76626	0.891722	0	0	0	0	0	0	0	0	0	0
ENSG00000183439	TRIM61	391712	4	q32.3	164954446	164977668	protein_coding	0.340844	-1.0502	-0.226261	1.01718	-0.137193	0.232094	0.245276	1.27804	-0.540893	-0.774355	0.0214163	0.0747271	0.726671	0.119191	0.828156	0.710138	0.675087	0.086887	0.403211	0.114636	0.958985	0.999696	0.999178	0.999633	0.956095	0.999764	0.9882	0.999985	0.907487	0.378936	0.981835	0	0	0	0	0	0	0	0	0	0
ENSG00000099290	WASHC2A	387680	10	q11.23	50067888	50133509	protein_coding	5.8813	-0.223014	0.0238377	0.10974	-0.047162	0.141208	0.0769525	0.0317851	-0.269181	-0.0024616	0.0849764	0.074789	0.843067	0.370794	0.719614	0.243223	0.515019	0.797566	0.0408643	0.977299	0.326458	0.999696	0.999178	0.999633	0.922569	0.999764	0.970983	0.999985	0.674356	0.991535	0.560304	0	0	0	0	0	0	0	0	0	0
ENSG00000142949	PTPRF	5792	1	p34.2	43525187	43623666	protein_coding	5.61469	-0.464713	-0.203723	-0.347177	-0.0389605	-0.197344	0.313007	-0.121687	0.00810085	-0.0662654	-0.170001	0.0748419	0.387145	0.151116	0.878886	0.40309	0.176051	0.631308	0.974867	0.695972	0.317826	0.999696	0.999178	0.999633	0.969571	0.999764	0.903543	0.999985	0.998031	0.871828	0.550768	0	0	0	0	0	0	0	0	0	0
ENSG00000196387	ZNF140	7699	12	q24.33	133080474	133107526	protein_coding	3.16902	0.459025	0.022427	0.183788	0.397623	-0.0203985	-0.182979	0.000211424	-0.283544	0.207695	0.184773	0.0748768	0.925359	0.449381	0.18272	0.933026	0.448423	0.999323	0.312655	0.248841	0.311065	0.999696	0.999178	0.999633	0.66468	0.999764	0.963776	0.999985	0.878668	0.551772	0.544155	0	0	0	0	0	0	0	0	0	0
ENSG00000114395	CYB561D2	11068	3	p21.31	50350845	50358460	protein_coding	5.40642	0.218899	-0.082269	0.0316336	-0.182943	0.241277	-0.211226	-0.016732	-0.0327395	-0.0633337	0.0170089	0.0749515	0.47777	0.793846	0.193145	0.052688	0.0712694	0.893323	0.803372	0.46976	0.842085	0.999696	0.999178	0.999633	0.677344	0.999764	0.769793	0.999985	0.97711	0.734612	0.923722	0	0	0	0	0	0	0	0	0	0
ENSG00000242125	SNHG3	8420	1	p35.3	28505980	28510892	lncRNA	5.37733	-0.230779	-0.0547529	-0.470914	-0.495239	-0.0568437	0.058219	0.175259	0.275278	-0.477369	-0.553404	0.0750324	0.649497	0.00047884	0.00119815	0.664662	0.644741	0.204693	0.0642957	3.62844e-06	2.28725e-07	0.999696	0.999178	0.097941	0.14256	0.999764	0.985288	0.999985	0.733232	0.000291887	1.17052e-05	0	0	0	0	0	0	0	0	-1	-1
ENSG00000272010			8	q13.1	65591850	65592472	lncRNA	1.03775	-0.74712	0.324393	-0.0157289	-0.59708	-0.00271698	0.81746	-0.238678	0.0382829	-0.154992	-0.593022	0.0751149	0.398745	0.96847	0.173995	0.99424	0.0371502	0.584251	0.936969	0.575259	0.0468483	0.999696	0.999178	0.999633	0.657393	0.999764	0.667059	0.999985	0.991309	0.802888	0.167758	0	0	0	0	0	0	0	0	0	0
ENSG00000185379	RAD51D	5892	17	q12	35092221	35121522	protein_coding	3.69252	0.363125	-0.0207571	-0.158089	-0.0198259	-0.160318	0.318278	0.190743	-0.137681	-0.0985562	-0.403599	0.0751473	0.907618	0.403532	0.920846	0.407697	0.101908	0.379876	0.522667	0.492024	0.0040269	0.999696	0.999178	0.999633	0.980585	0.999764	0.849254	0.999985	0.939325	0.749826	0.0307692	0	0	0	0	0	0	0	0	0	-1
ENSG00000144535	DIS3L2	129563	2	q37.1	231961245	232344350	protein_coding	3.55805	0.354596	0.0761703	-0.0176693	0.0469048	0.114386	-0.0299023	-0.0101363	0.367919	0.188615	-0.201945	0.0751873	0.676526	0.927341	0.819985	0.536222	0.865257	0.958575	0.0985791	0.176747	0.144876	0.999696	0.999178	0.999633	0.953866	0.999764	0.990005	0.999985	0.773766	0.469169	0.344399	0	0	0	0	0	0	0	0	0	0
ENSG00000103037	SETD6	79918	16	q21	58515479	58523842	protein_coding	3.30809	-0.455341	0.173196	-0.191186	-0.0966101	-0.118214	-0.00076746	0.340585	0.237835	-0.293681	-0.0668581	0.0751915	0.438112	0.39669	0.735245	0.610465	0.997208	0.188218	0.383257	0.086209	0.695255	0.999696	0.999178	0.999633	0.92819	0.999764	0.999078	0.999985	0.90025	0.328226	0.840018	0	0	0	0	0	0	0	0	0	0
ENSG00000235531	MSC-AS1	100132891	8	q13.3	71828167	72118393	lncRNA	2.82656	-0.584866	-0.247544	-0.150832	-0.0458588	-0.251312	-0.321116	-0.213228	-0.666682	0.392276	0.63894	0.0753127	0.409091	0.624582	0.897459	0.383409	0.216809	0.440669	0.0310202	0.0553804	0.00200858	0.999696	0.999178	0.999633	0.97348	0.999764	0.918565	0.999985	0.638527	0.258237	0.0189222	0	0	0	0	0	0	0	0	0	1
ENSG00000175061	SNHG29	125144	17	p11.2	16438767	16480249	lncRNA	8.90906	-0.229297	-0.327377	-0.125126	-0.113937	-0.0840813	-0.120448	0.0974332	-0.115414	-0.0729183	-0.0137417	0.0753316	0.0120333	0.323722	0.374414	0.506777	0.340634	0.442811	0.366383	0.41604	0.877697	0.999696	0.999178	0.999633	0.792737	0.999764	0.943209	0.999985	0.892175	0.697864	0.943061	0	0	0	0	0	0	0	0	0	0
ENSG00000113578	FGF1	2246	5	q31.3	142592178	142698070	protein_coding	4.49217	-0.315394	-0.33277	-0.108647	-0.0519763	0.170224	-0.126917	-0.20015	-0.585276	-0.746902	-0.503756	0.0753497	0.0570874	0.511834	0.789586	0.383473	0.497345	0.328192	0.0147574	5.58297e-07	0.000283294	0.999696	0.999178	0.999633	0.944257	0.999764	0.967493	0.999985	0.563849	6.17935e-05	0.00420029	0	0	0	0	0	0	0	0	-1	-1
ENSG00000213465	ARL2	402	11	q13.1	65014160	65022184	protein_coding	6.90772	0.287308	0.0444057	-0.117148	-0.296089	-0.117148	-0.0399971	0.00729977	-0.135678	0.0640787	0.0392678	0.0754404	0.778873	0.459493	0.0760325	0.463252	0.79785	0.963259	0.403957	0.568561	0.725632	0.999696	0.999178	0.999633	0.568265	0.999764	0.990005	0.999985	0.907869	0.799126	0.857555	0	0	0	0	0	0	0	0	0	0
ENSG00000253948	VPS13B-DT	124900254	8	q22.2	98957568	99013743	lncRNA	1.95577	-0.760996	0.208444	-0.61183	0.709378	-0.0344589	-0.0824419	0.188335	0.0280677	0.22181	0.890594	0.0754683	0.600668	0.124091	0.0882345	0.916358	0.764708	0.587856	0.940637	0.37536	0.00122478	0.999696	0.999178	0.999633	0.580291	0.999764	0.990005	0.999985	0.991636	0.66892	0.0131483	0	0	0	0	0	0	0	0	0	1
ENSG00000167779	IGFBP6	3489	12	q13.13	53097436	53102345	protein_coding	5.14956	0.34541	0.149763	0.220558	0.124793	0.216502	-0.19816	0.294024	-0.0454083	0.579916	0.59551	0.0759105	0.387695	0.222716	0.539228	0.200052	0.208522	0.0789825	0.798376	3.36457e-05	1.20877e-05	0.999696	0.999178	0.999633	0.868013	0.999764	0.915454	0.999985	0.977002	0.00171569	0.000344487	0	0	0	0	0	0	0	0	1	1
ENSG00000138376	BARD1	580	2	q35	214725646	214809683	protein_coding	5.99253	0.235743	0.0056864	0.0990319	0.186964	0.166408	-0.218641	-0.219241	0.0212749	-0.0629088	-0.0809366	0.076127	0.964723	0.448453	0.193044	0.208013	0.0944102	0.112174	0.883662	0.503353	0.395738	0.999696	0.999178	0.999633	0.677219	0.999764	0.832199	0.999985	0.98571	0.756613	0.624033	0	0	0	0	0	0	0	0	0	0
ENSG00000167468	GPX4	2879	19	p13.3	1103982	1106791	protein_coding	7.90795	-0.22662	-0.097868	-0.152869	-0.20581	0.0345196	-0.249287	0.00513197	-0.278624	0.0993655	0.234685	0.0763529	0.432736	0.223537	0.112431	0.782166	0.0480178	0.967027	0.0313954	0.262481	0.0101596	0.999696	0.999178	0.999633	0.6054	0.999764	0.722443	0.999985	0.638527	0.567268	0.0604159	0	0	0	0	0	0	0	0	0	0
ENSG00000171345	KRT19	3880	17	q21.2	41523617	41528308	protein_coding	4.7585	0.302055	0.0966422	0.176301	0.055543	0.0127162	0.0111922	0.185012	0.613387	0.0934464	-0.173114	0.0763681	0.559329	0.263616	0.755178	0.937817	0.944729	0.256809	0.00102836	0.425828	0.151653	0.999696	0.999178	0.999633	0.93332	0.999764	0.992471	0.999985	0.17906	0.704248	0.353596	0	0	0	0	0	0	0	0	0	0
ENSG00000146426	TIAM2	26230	6	q25.2	154832697	155257723	protein_coding	2.70692	0.564031	0.43576	0.075735	0.310377	0.340317	0.107469	0.70492	-0.324089	0.0217935	0.459457	0.0764988	0.167	0.800481	0.331135	0.238763	0.702039	0.0320951	0.279789	0.924366	0.0337653	0.999696	0.999178	0.999633	0.764792	0.999764	0.988981	0.999985	0.864869	0.972593	0.134402	0	0	0	0	0	0	0	0	0	0
ENSG00000235449	COX7CP2		1	q32.1	202767229	202767418	processed_pseudogene	2.47774	-0.700626	-0.135161	-0.413594	-0.658568	0.323955	0.0259155	-0.0585374	0.695355	0.0861007	0.230907	0.0765048	0.69131	0.254322	0.170449	0.330828	0.931443	0.860538	0.0491547	0.719402	0.346117	0.999696	0.999178	0.999633	0.653334	0.999764	0.991822	0.999985	0.683695	0.884134	0.57786	0	0	0	0	0	0	0	0	0	0
ENSG00000101310	SEC23B	10483	20	p11.23	18507520	18561415	protein_coding	5.69116	0.22499	0.134669	0.228325	0.114609	-0.0468574	-0.0659993	-0.10792	-0.0285572	0.00539967	-0.0600687	0.0766457	0.273104	0.0697479	0.391499	0.71241	0.590334	0.403125	0.832393	0.951946	0.501505	0.999696	0.999178	0.999633	0.800181	0.999764	0.981285	0.999985	0.980424	0.981961	0.71065	0	0	0	0	0	0	0	0	0	0
ENSG00000167657	DAPK3	1613	19	p13.3	3958453	3971123	protein_coding	5.22176	0.295446	0.074263	-0.150712	-0.190572	0.130117	-0.0573921	-0.117246	-0.000999514	0.263839	0.144904	0.0767217	0.635505	0.326862	0.266799	0.393902	0.696304	0.43894	0.995085	0.0197496	0.188284	0.999696	0.999178	0.999633	0.724895	0.999764	0.988981	0.999985	0.9995	0.14314	0.402917	0	0	0	0	0	0	0	0	0	0
ENSG00000134970	TMED7	51014	5	q22.3	115613210	115632992	protein_coding	6.52491	0.192021	0.0477352	0.182149	0.229563	0.0241912	0.0559837	0.000692131	0.0134188	0.144602	0.116614	0.0767922	0.650115	0.088999	0.0445315	0.817869	0.589402	0.994824	0.902856	0.0592914	0.128056	0.999696	0.999178	0.999633	0.503424	0.999764	0.98094	0.999985	0.988941	0.268409	0.319468	0	0	0	0	0	0	0	0	0	0
ENSG00000115318	LOXL3	84695	2	p13.1	74532258	74555690	protein_coding	1.22922	0.80828	1.13519	0.0320252	-0.421625	-0.0660314	-0.0279101	0.100622	-0.48846	0.629706	0.809025	0.0768027	0.0415194	0.944412	0.408252	0.876241	0.938471	0.791463	0.342052	0.0490679	0.0185197	0.999696	0.999178	0.999633	0.811514	0.999764	0.991822	0.999985	0.885392	0.240423	0.0899929	0	0	0	0	0	0	0	0	0	0
ENSG00000269386	RAB11B-AS1	100507567	19	p13.2	8374372	8390685	lncRNA	2.09331	0.801922	-0.130821	0.305251	-0.404872	0.107214	-0.210935	0.114151	-0.314428	0.447135	0.607896	0.0768092	0.744871	0.426018	0.487353	0.783301	0.55749	0.764237	0.450583	0.138024	0.0381624	0.999696	0.999178	0.999633	0.846289	0.999764	0.979497	0.999985	0.923321	0.414898	0.145964	0	0	0	0	0	0	0	0	0	0
ENSG00000259340			15	q26.2	96551381	96551517	processed_pseudogene	0.60627	1.02947	0.177641	1.09674	0.160391	0.508292	0.128483	0.842652	0.526863	-0.218656	-0.635281	0.0769005	0.758396	0.0496575	0.773597	0.429002	0.838079	0.18787	0.449948	0.645497	0.158213	0.999696	0.999178	0.999633	0.938648	0.999764	0.990005	0.999985	0.922789	0.844974	0.363412	0	0	0	0	0	0	0	0	0	0
ENSG00000120306	CYSTM1	84418	5	q31.3	140175156	140282052	protein_coding	5.71773	-0.230529	-0.161289	-0.255656	-0.183734	-0.0157826	-0.297794	-0.139654	-0.243515	-0.316983	-0.108491	0.0771097	0.201308	0.0515583	0.207334	0.904764	0.0224929	0.303002	0.0951171	0.00109091	0.240167	0.999696	0.999178	0.999633	0.690899	0.999764	0.559501	0.999985	0.768897	0.022125	0.466735	0	0	0	0	0	0	0	0	-1	0
ENSG00000012048	BRCA1	672	17	q21.31	43044295	43170245	protein_coding	4.96141	-0.263357	0.227019	-0.0493413	0.0396652	-0.203316	0.175692	-0.195813	0.159063	-0.00518286	-0.191989	0.0772747	0.106607	0.727055	0.799082	0.164447	0.207179	0.181412	0.325952	0.958668	0.0690841	0.999696	0.999178	0.999633	0.946534	0.999764	0.914696	0.999985	0.879089	0.984517	0.215414	0	0	0	0	0	0	0	0	0	0
ENSG00000291003			15	q11.2	22516909	22590820	lncRNA	2.66126	0.782913	0.205904	0.499525	0.46834	0.361319	-0.0650777	0.338479	0.232737	0.417037	0.323758	0.0774343	0.602031	0.22253	0.24188	0.360248	0.854044	0.382443	0.535918	0.179889	0.231436	0.999696	0.999178	0.999633	0.708353	0.999764	0.990005	0.999985	0.940639	0.473274	0.455912	0	0	0	0	0	0	0	0	0	0
ENSG00000135953	MFSD9	84804	2	q12.1	102714630	102736888	protein_coding	2.5826	0.556327	-0.191798	0.0656688	0.129494	0.0555296	-0.23932	-0.085994	0.493557	0.0847416	-0.150855	0.077658	0.50539	0.82739	0.715092	0.853226	0.425691	0.792968	0.139574	0.70555	0.493602	0.999696	0.999178	0.999633	0.92084	0.999764	0.962386	0.999985	0.808767	0.877054	0.704411	0	0	0	0	0	0	0	0	0	0
ENSG00000214548	MEG3	55384	14	q32.2	100779410	100861031	lncRNA	7.54831	0.298492	0.15271	0.112144	0.0370163	0.0271954	-0.0864525	0.0614764	0.245281	0.214123	0.271246	0.0777699	0.359291	0.494872	0.827561	0.868536	0.598227	0.709095	0.144163	0.0715653	0.0245482	0.999696	0.999178	0.999633	0.956095	0.999764	0.982743	0.999985	0.809741	0.295536	0.108817	0	0	0	0	0	0	0	0	0	0
ENSG00000159322	ADPGK	83440	15	q24.1	72751294	72785846	protein_coding	5.59956	0.235539	0.181438	0.202658	0.0883871	-0.0593428	-0.000613907	0.182723	0.138524	-0.125463	-0.248389	0.0781059	0.163602	0.128239	0.526702	0.657754	0.996245	0.196865	0.344338	0.196476	0.0116169	0.999696	0.999178	0.999633	0.862715	0.999764	0.999078	0.999985	0.886314	0.492242	0.066306	0	0	0	0	0	0	0	0	0	0
ENSG00000277511			17	q11.2	32127570	32128454	lncRNA	1.72097	0.865645	0.20147	1.64048	1.23459	-1.12201	-1.44244	0.0908968	-0.535606	1.53021	1.79416	0.0782302	0.63842	0.00020284	0.0062125	0.00799025	5.8802e-05	0.776261	0.0909583	6.92896e-06	1.44621e-08	0.999696	0.999178	0.04694	0.293715	0.777896	0.00688176	0.999985	0.767662	0.000494658	1.07301e-06	0	0	1	0	0	-1	0	0	1	1
ENSG00000228499	TMSB10P1		2	q37.2	235882362	235882493	processed_pseudogene	1.37284	-0.893811	-0.301847	-0.271963	0.183323	-0.102809	-0.328498	-0.0334092	-0.0274025	-0.0759089	0.151309	0.0783024	0.472808	0.501603	0.677185	0.80394	0.378454	0.939173	0.952694	0.795799	0.594749	0.999696	0.999178	0.999633	0.909923	0.999764	0.949689	0.999985	0.995213	0.918695	0.781294	0	0	0	0	0	0	0	0	0	0
ENSG00000241878	PISD	23761	22	q12.2	31618491	31662221	protein_coding	4.84838	0.295163	0.101375	0.222755	-0.146952	-0.0640224	-0.193856	0.121693	-0.117335	0.0562632	0.0351593	0.0783705	0.520612	0.184723	0.404457	0.702818	0.214999	0.475644	0.495327	0.640667	0.753322	0.999696	0.999178	0.999633	0.8093	0.999764	0.918565	0.999985	0.934006	0.841841	0.87453	0	0	0	0	0	0	0	0	0	0
ENSG00000236152	MRPS36P1		3	p26.1	6773037	6773343	processed_pseudogene	4.35713	-0.284695	-0.280745	0.098205	-0.526874	0.0120454	-0.0812271	-0.0481785	-0.11244	0.157115	-0.1666	0.0784102	0.0612701	0.536798	0.00550436	0.936485	0.573265	0.754274	0.517785	0.154859	0.122374	0.999696	0.999178	0.999633	0.280371	0.999764	0.979968	0.999985	0.939069	0.440028	0.311032	0	0	0	0	0	0	0	0	0	0
ENSG00000198561	CTNND1	1500	11	q12.1	57753243	57819546	protein_coding	3.51301	0.44146	0.242009	0.272351	0.248359	0.100917	-0.00764385	-0.384511	-0.403623	0.200084	0.221616	0.0786665	0.299696	0.25505	0.359153	0.675597	0.973111	0.129836	0.132644	0.256297	0.196824	0.999696	0.999178	0.999633	0.784215	0.999764	0.997478	0.999985	0.805127	0.560539	0.412811	0	0	0	0	0	0	0	0	0	0
ENSG00000135124	P2RX4	5025	12	q24.31	121210065	121234106	protein_coding	2.0898	0.58045	0.333283	0.537192	-0.621146	0.191737	-0.838319	-0.111566	-0.855903	0.549736	0.803528	0.0787367	0.288071	0.128348	0.161454	0.516106	0.00663518	0.72955	0.0114074	0.0254401	0.000591107	0.999696	0.999178	0.999633	0.641101	0.999764	0.300807	0.999985	0.53754	0.165868	0.00739687	0	0	0	0	0	0	0	0	0	1
ENSG00000178773	CPNE7	27132	16	q24.3	89575758	89597246	protein_coding	3.17494	0.497633	0.104062	-0.00836029	0.580339	-0.2701	-0.0112028	-0.226376	0.742072	0.272906	0.119132	0.07874	0.693415	0.974625	0.050187	0.303173	0.962745	0.417165	0.00994272	0.159545	0.534931	0.999696	0.999178	0.999633	0.51586	0.999764	0.996319	0.999985	0.531321	0.446521	0.736381	0	0	0	0	0	0	0	0	0	0
ENSG00000048405	ZNF800	168850	7	q31.33	127346790	127431924	protein_coding	4.51764	-0.331775	0.183195	0.16782	0.0315783	0.000747513	0.0720812	0.00547003	0.191424	-0.00883949	0.0420642	0.0787809	0.289947	0.34307	0.87946	0.996602	0.67408	0.976312	0.323593	0.944418	0.744739	0.999696	0.999178	0.999633	0.969571	0.999764	0.988065	0.999985	0.879089	0.979895	0.870363	0	0	0	0	0	0	0	0	0	0
ENSG00000213085	CFAP45	25790	1	q23.2	159872364	159900165	protein_coding	1.34976	-0.76227	-0.242117	0.233641	0.234724	0.344153	-0.315168	0.189934	0.338561	-0.22808	0.0760243	0.0789247	0.575899	0.626772	0.628465	0.414496	0.42515	0.69322	0.486829	0.483498	0.804861	0.999696	0.999178	0.999633	0.895352	0.999764	0.962386	0.999985	0.932186	0.743658	0.904139	0	0	0	0	0	0	0	0	0	0
ENSG00000163293	NIPAL1	152519	4	p12	47914142	48040173	protein_coding	1.86587	0.581813	0.278758	-0.316444	0.971298	-0.143575	-0.124129	0.38129	0.39334	0.0179144	0.302346	0.0789514	0.35918	0.339645	0.00772011	0.644006	0.654848	0.276832	0.2758	0.940157	0.201902	0.999696	0.999178	0.999633	0.316547	0.999764	0.985288	0.999985	0.86347	0.97889	0.41858	0	0	0	0	0	0	0	0	0	0
ENSG00000233588	CYP51A1P2		13	q12.3	28722386	28724021	processed_pseudogene	2.07666	-0.845446	-0.623702	0.249048	-0.349842	-0.220301	-0.0692506	0.245648	0.0786678	0.491159	0.309197	0.079024	0.17	0.483851	0.413587	0.522746	0.826586	0.461396	0.843649	0.057973	0.232618	0.999696	0.999178	0.999633	0.81377	0.999764	0.990005	0.999985	0.981329	0.265016	0.457292	0	0	0	0	0	0	0	0	0	0
ENSG00000240674	RPL21P51		4	q32.3	165012366	165012845	processed_pseudogene	2.70649	-0.488751	0.0501217	-0.0217855	0.135569	-0.178605	-0.0152466	0.139388	-0.258244	0.123156	0.0306538	0.0790545	0.834886	0.935353	0.634266	0.467338	0.950946	0.594919	0.345381	0.499486	0.862991	0.999696	0.999178	0.999633	0.896575	0.999764	0.993616	0.999985	0.886837	0.754513	0.935666	0	0	0	0	0	0	0	0	0	0
ENSG00000165752	STK32C	282974	10	q26.3	132207492	132331847	protein_coding	2.64502	0.463904	-0.0899197	0.0633005	-0.0991243	-0.0116792	-0.00451786	0.0971355	0.32161	0.483891	0.163913	0.0792168	0.721536	0.808083	0.740509	0.959496	0.983916	0.68545	0.227938	0.00920672	0.358761	0.999696	0.999178	0.999633	0.929924	0.999764	0.99839	0.999985	0.8471	0.0891815	0.59109	0	0	0	0	0	0	0	0	0	0
ENSG00000225971	RPS3AP51		22	q12.2	30136673	30137681	processed_pseudogene	0.777984	0.957553	-0.222461	0.640351	0.261563	0.0595423	0.190007	-0.282946	-0.637904	0.516197	-0.0582541	0.0792261	0.635343	0.139049	0.573981	0.902602	0.643136	0.537962	0.253167	0.147865	0.855267	0.999696	0.999178	0.999633	0.881223	0.999764	0.985288	0.999985	0.857381	0.429809	0.931752	0	0	0	0	0	0	0	0	0	0
ENSG00000183172	SMDT1	91689	22	q13.2	42079691	42084284	protein_coding	6.25966	-0.236832	-0.0854504	-0.0591267	-0.284575	0.072999	-0.293397	0.0131755	-0.056572	0.153255	0.277313	0.0793166	0.508441	0.649645	0.0481686	0.570158	0.0215576	0.917992	0.671781	0.0979862	0.00358495	0.999696	0.999178	0.999633	0.51134	0.999764	0.551612	0.999985	0.963427	0.349921	0.0282483	0	0	0	0	0	0	0	0	0	1
ENSG00000105135	ILVBL	10994	19	p13.12	15114984	15125786	protein_coding	5.14677	0.279146	-0.00239435	-0.0789924	0.114372	0.0467632	-0.199185	0.0116435	0.263392	0.521449	0.307373	0.079493	0.987419	0.614247	0.472195	0.748292	0.158116	0.933365	0.0764242	1.03676e-05	0.00444348	0.999696	0.99942	0.999633	0.840455	0.999764	0.895822	0.999985	0.748615	0.00069825	0.03313	0	0	0	0	0	0	0	0	1	1
ENSG00000110031	LPXN	9404	11	q12.1	58526871	58578220	protein_coding	5.96169	-0.22922	-0.12531	-0.235624	-0.370145	0.0234137	0.112939	0.0672893	0.0845146	-0.212842	-0.199735	0.0795407	0.319714	0.0681008	0.00986998	0.854335	0.360863	0.609134	0.537965	0.0221597	0.0310155	0.999696	0.999178	0.999633	0.354971	0.999764	0.947061	0.999985	0.940686	0.153081	0.127583	0	0	0	0	0	0	0	0	0	0
ENSG00000116106	EPHA4	2043	2	q36.1	221418027	221574202	protein_coding	0.868514	1.02152	-0.370992	-0.266065	0.105623	-0.520139	-0.675149	0.204443	-1.05511	0.537728	1.14021	0.0797899	0.494923	0.575517	0.837235	0.265954	0.0961957	0.691328	0.020936	0.146817	0.000407978	0.999696	0.999178	0.999633	0.95801	0.999764	0.836469	0.999985	0.582491	0.428753	0.00552667	0	0	0	0	0	0	0	0	0	1
ENSG00000168118	RAB4A	5867	1	q42.13	229271062	229305894	protein_coding	5.47564	-0.230888	-0.172655	-0.224274	0.00809815	0.119677	0.223212	-0.154422	0.0273346	-0.15075	-0.208217	0.0798083	0.16866	0.0879854	0.95518	0.358593	0.079692	0.244659	0.847026	0.102602	0.0282247	0.999696	0.999178	0.999633	0.986692	0.999764	0.7938	0.999985	0.981658	0.359241	0.119691	0	0	0	0	0	0	0	0	0	0
ENSG00000182796	TMEM198B	440104	12	q13.2	55829608	55836253	transcribed_unitary_pseudogene	1.30308	-0.924421	-0.638166	1.06989	0.159053	-0.0461268	0.696316	-0.388447	0.0080852	0.982633	-0.292699	0.0799741	0.127354	0.0446079	0.72585	0.905464	0.0766637	0.347415	0.98595	0.00375888	0.31751	0.999696	0.999178	0.999633	0.92552	0.999764	0.783111	0.999985	0.998225	0.0501582	0.550438	0	0	0	0	0	0	0	0	0	0
ENSG00000183255	PTTG1IP	754	21	q22.3	44849585	44873903	protein_coding	7.8421	0.165968	-0.0691214	-0.107133	-0.134326	0.163259	0.0016082	0.0216426	0.00324399	-0.0161864	-0.0920043	0.0801704	0.457655	0.25271	0.161645	0.0837833	0.986137	0.817083	0.972682	0.806198	0.167658	0.999696	0.999178	0.999633	0.641101	0.999764	0.998606	0.999985	0.998031	0.922824	0.375383	0	0	0	0	0	0	0	0	0	0
ENSG00000275074	NUDT18	79873	8	p21.3	22106874	22109419	protein_coding	1.00339	-1.14275	0.143034	-0.220103	1.06393	-0.301983	1.02209	0.0175947	0.0903402	0.267488	0.300806	0.0802282	0.783093	0.682247	0.0685996	0.572017	0.0206791	0.968499	0.873838	0.443153	0.43586	0.999696	0.999178	0.999633	0.560377	0.999764	0.541482	0.999985	0.984472	0.716898	0.656595	0	0	0	0	0	0	0	0	0	0
ENSG00000257307			14	q13.2	35881001	35881709	processed_pseudogene	0.344081	-0.883107	0.308994	-0.778383	0.817324	0.489535	-0.117182	-0.56126	-0.647039	-1.01369	-0.443577	0.0802547	0.524697	0.0891727	0.118611	0.405054	0.839703	0.292367	0.321025	0.0052215	0.251074	0.999696	0.999178	0.999633	0.611576	0.999764	0.990005	0.999985	0.878909	0.0619207	0.48009	0	0	0	0	0	0	0	0	0	0
ENSG00000271270	TMCC1-DT	100507032	3	q22.1	129893811	129918578	lncRNA	0.675286	-1.16508	0.244618	-0.0318644	1.40135	-0.485267	-0.330711	-0.342678	0.00848745	0.294242	0.534332	0.0804457	0.650312	0.952374	0.041305	0.372584	0.519845	0.519905	0.989126	0.423351	0.216159	0.999696	0.999178	0.999633	0.495497	0.999764	0.971617	0.999985	0.998281	0.702235	0.437385	0	0	0	0	0	0	0	0	0	0
ENSG00000078070	MCCC1	56922	3	q27.1	183015218	183116075	protein_coding	3.52684	0.390172	-0.0385223	-0.103561	-0.050681	-0.266866	0.21176	0.0276071	-0.0469358	0.128921	-0.140971	0.0804524	0.852339	0.624504	0.824234	0.24156	0.309413	0.896039	0.83429	0.403023	0.342692	0.999696	0.999178	0.999633	0.955406	0.999764	0.939958	0.999985	0.980424	0.689249	0.574426	0	0	0	0	0	0	0	0	0	0
ENSG00000161395	PGAP3	93210	17	q12	39671122	39696797	protein_coding	1.30351	-0.791493	0.0120565	-0.144087	-0.978991	0.0891261	0.579181	0.0172578	0.326456	-0.0734787	-0.301052	0.080508	0.973312	0.702965	0.0268221	0.800479	0.0912553	0.966935	0.389773	0.786613	0.239378	0.999696	0.999178	0.999633	0.458488	0.999764	0.826355	0.999985	0.902559	0.913662	0.465827	0	0	0	0	0	0	0	0	0	0
ENSG00000157111	TMEM171	134285	5	q13.2	73120569	73131809	protein_coding	4.04061	0.338644	-0.252127	0.28413	-0.130103	0.283011	-0.443531	-0.0276005	-0.335377	0.648667	0.709351	0.0806538	0.168879	0.109475	0.508781	0.0863839	0.00470142	0.860301	0.0441516	3.76833e-06	1.12459e-07	0.999696	0.999178	0.999633	0.856153	0.999764	0.238038	0.999985	0.678761	0.000298912	6.50078e-06	0	0	0	0	0	0	0	0	1	1
ENSG00000103356	EARS2	124454	16	p12.2	23520754	23557731	protein_coding	3.98197	0.353291	0.298727	-0.0528842	-0.0464081	-0.142946	-0.00368442	-0.196773	0.0123495	0.010649	-0.00903791	0.0806781	0.122977	0.782469	0.824254	0.466153	0.984193	0.358917	0.952644	0.940033	0.947253	0.999696	0.999178	0.999633	0.955406	0.999764	0.99839	0.999985	0.995213	0.97889	0.976886	0	0	0	0	0	0	0	0	0	0
ENSG00000109193	SULT1E1	6783	4	q13.3	69841212	69860145	protein_coding	2.83308	0.885013	-0.080084	0.722822	0.380059	0.356805	-0.373443	0.37316	-0.796097	1.89309	2.28727	0.0807232	0.852269	0.0550101	0.407946	0.220601	0.126621	0.144701	0.00432533	1.93029e-08	2.17103e-12	0.999696	0.999178	0.999633	0.811359	0.999764	0.867311	0.999985	0.397976	2.72878e-06	3.29765e-10	0	0	0	0	0	0	0	0	1	1
ENSG00000099308	MAST3	23031	19	p13.11	18097778	18151692	protein_coding	1.21821	0.848699	-0.254523	-0.54118	0.166126	0.346877	0.399035	-1.1783	0.448972	0.756316	-0.423433	0.0807848	0.483202	0.21101	0.688578	0.371017	0.3503	0.00552949	0.241077	0.0137496	0.134901	0.999696	0.999178	0.999633	0.913031	0.999764	0.944268	0.999985	0.851067	0.114537	0.330096	0	0	0	0	0	0	0	0	0	0
ENSG00000011009	LYPLA2	11313	1	p36.11	23791145	23795539	protein_coding	5.84688	0.258287	0.033577	-0.0295361	-0.0764133	0.232982	-0.186472	0.148022	0.0631991	-0.0713343	-0.0632402	0.0810041	0.8136	0.836548	0.62373	0.111623	0.191484	0.317449	0.683633	0.492608	0.539679	0.999696	0.999178	0.999633	0.894138	0.999764	0.90999	0.999985	0.965051	0.750063	0.740063	0	0	0	0	0	0	0	0	0	0
ENSG00000102755	FLT1	2321	13	q12.3	28300346	28495145	protein_coding	3.409	0.480885	-0.129177	0.234745	0.276799	-0.113598	-0.0409448	-0.0955243	0.0185751	0.188261	0.204019	0.0811128	0.62108	0.342449	0.329619	0.629399	0.861738	0.742599	0.94579	0.321108	0.262401	0.999696	0.999178	0.999633	0.764792	0.999764	0.990005	0.999985	0.99294	0.625082	0.492737	0	0	0	0	0	0	0	0	0	0
ENSG00000136527	TRA2B	6434	3	q27.2	185914558	185938103	protein_coding	7.77045	-0.209498	0.012497	-0.0776832	-0.0515544	-0.0298328	0.131461	-0.0561838	0.152635	-0.146742	-0.195292	0.0813137	0.915011	0.51049	0.669172	0.800762	0.264906	0.636556	0.208865	0.0836216	0.0233599	0.999696	0.999178	0.999633	0.906706	0.999764	0.926739	0.999985	0.8471	0.322864	0.105509	0	0	0	0	0	0	0	0	0	0
ENSG00000262001	DLGAP1-AS2		18	p11.31	3603000	3610103	lncRNA	0.962643	-0.956191	0.0496108	-0.0881072	-0.239266	0.698858	0.277271	-0.411196	0.441898	0.332599	-0.233398	0.081353	0.912178	0.866911	0.6479	0.106938	0.488713	0.367029	0.425621	0.319525	0.488978	0.999696	0.999178	0.999633	0.90121	0.999764	0.967067	0.999985	0.914808	0.623844	0.700475	0	0	0	0	0	0	0	0	0	0
ENSG00000228089	PNKDP1		X	q26.2	131803312	131803741	processed_pseudogene	2.80314	-0.486673	-0.0939046	-0.0614734	-0.700725	0.462007	-0.342979	0.013911	0.201809	-0.0648538	-0.0848299	0.0814011	0.710992	0.817264	0.0234118	0.0721732	0.154491	0.957853	0.467571	0.726795	0.627915	0.999696	0.999178	0.999633	0.445265	0.999764	0.895822	0.999985	0.927181	0.887455	0.802773	0	0	0	0	0	0	0	0	0	0
ENSG00000102753	KPNA3	3839	13	q14.2	49699320	49792682	protein_coding	6.71471	-0.19736	-0.146806	-0.0349976	0.058924	-0.0416909	0.150029	0.0423923	0.0304938	-0.133192	-0.273452	0.0818078	0.182067	0.750544	0.607813	0.706089	0.174336	0.707555	0.793331	0.0946077	0.00106104	0.999696	0.999178	0.999633	0.890993	0.999764	0.902323	0.999985	0.976055	0.344155	0.0117712	0	0	0	0	0	0	0	0	0	-1
ENSG00000227540	DNAJC9-AS1	414245	10	q22.2	73252791	73254349	lncRNA	1.95589	0.602495	0.332574	0.416824	0.119649	0.0148245	-0.294211	0.0573187	0.0556195	-0.0760279	0.32395	0.0818631	0.286173	0.198516	0.793861	0.970472	0.333813	0.866901	0.890213	0.768466	0.203638	0.999696	0.999178	0.999633	0.9453	0.999764	0.941313	0.999985	0.98653	0.90649	0.42107	0	0	0	0	0	0	0	0	0	0
ENSG00000213096	ZNF254	9534	19	p12	24033405	24129968	protein_coding	2.35559	-0.643547	0.310487	0.249541	0.44482	-0.028589	-0.253602	-0.12454	-0.119228	-0.0258014	0.404711	0.0818745	0.318598	0.427455	0.2263	0.93062	0.385792	0.715926	0.727513	0.911892	0.079417	0.999696	0.999178	0.999633	0.702866	0.999764	0.951959	0.999985	0.969592	0.967882	0.237023	0	0	0	0	0	0	0	0	0	0
ENSG00000111271	ACAD10	80724	12	q24.12	111686053	111757107	protein_coding	2.64802	0.542643	-0.0463281	-0.197792	0.533543	-0.163208	-0.0271471	-0.380992	0.368843	0.269982	0.0739771	0.0821529	0.875008	0.525006	0.100463	0.581079	0.919651	0.234054	0.265194	0.216368	0.730481	0.999696	0.999178	0.999633	0.592224	0.999764	0.99099	0.999985	0.863293	0.516665	0.86088	0	0	0	0	0	0	0	0	0	0
ENSG00000167641	PPP1R14A	94274	19	q13.2	38251237	38256532	protein_coding	0.866416	0.947495	0.155411	0.0213362	0.618808	-0.663087	-0.220699	-0.8457	-1.39193	0.988547	0.561984	0.0821733	0.736894	0.961423	0.216669	0.133693	0.589218	0.0639765	0.0154048	0.00400007	0.0805413	0.999696	0.999178	0.999633	0.694014	0.999764	0.98094	0.999985	0.563849	0.0523972	0.239049	0	0	0	0	0	0	0	0	0	0
ENSG00000126464	PRR12	57479	19	q13.33	49591182	49626439	protein_coding	1.28056	0.805914	0.429932	-0.0206058	0.103733	0.408348	-0.382886	-0.42429	-0.303711	0.29167	0.179066	0.0822749	0.275008	0.959543	0.807661	0.277509	0.316333	0.35527	0.504252	0.344811	0.51742	0.999696	0.999178	0.999633	0.949127	0.999764	0.94071	0.999985	0.936105	0.645701	0.723401	0	0	0	0	0	0	0	0	0	0
ENSG00000225462	FDPSP1		1	q31.1	187563061	187564131	processed_pseudogene	1.19874	1.0354	-0.877736	-0.170654	-1.47774	-0.392456	-0.0572769	-0.0457885	0.138682	0.262982	-0.2979	0.0823635	0.104766	0.744263	0.0382346	0.53839	0.90275	0.930207	0.8092	0.512949	0.392479	0.999696	0.999178	0.999633	0.483538	0.999764	0.990005	0.999985	0.977372	0.762683	0.621989	0	0	0	0	0	0	0	0	0	0
ENSG00000196550	FAM72A	729533	1	q32.1	206186179	206204414	protein_coding	2.49364	0.564324	-0.189868	-0.0352977	0.447329	-0.168396	0.0584641	-0.204424	0.770697	-0.0518219	-0.441782	0.0824763	0.531502	0.908111	0.211291	0.602868	0.855186	0.564093	0.0457409	0.823816	0.0741442	0.999696	0.999178	0.999633	0.691899	0.999764	0.990005	0.999985	0.678761	0.930653	0.22601	0	0	0	0	0	0	0	0	0	0
ENSG00000059378	PARP12	64761	7	q34	140023749	140062951	protein_coding	3.11175	0.733995	0.282019	0.663268	0.882376	-1.2217	-2.12007	-0.0554222	-0.376085	1.55208	1.89581	0.0826124	0.439795	0.0431673	0.0182125	0.000209582	6.91228e-09	0.835526	0.151671	4.2258e-08	2.37564e-11	0.999696	0.999178	0.999633	0.413415	0.0460371	1.40991e-06	0.999985	0.814625	5.63888e-06	3.14068e-09	0	0	0	0	-1	-1	0	0	1	1
ENSG00000168874	ATOH8	84913	2	p11.2	85751344	85791383	protein_coding	2.03207	0.570678	0.0921139	0.198557	0.732173	-0.378524	0.803016	0.0250663	-0.295817	-0.347668	-0.408053	0.0826448	0.779965	0.544891	0.0543574	0.295029	0.029752	0.953768	0.514008	0.18731	0.132563	0.999696	0.999178	0.999633	0.522989	0.999764	0.622234	0.999985	0.937683	0.482747	0.326623	0	0	0	0	0	0	0	0	0	0
ENSG00000169169	CPT1C	126129	19	q13.33	49690898	49713731	protein_coding	2.93698	0.713211	-0.0307291	0.420445	-0.24886	-0.0887079	-0.0979647	0.0645617	-0.367555	1.02296	0.419323	0.0827204	0.930268	0.228778	0.508759	0.778116	0.742746	0.829168	0.275011	0.000174846	0.0664661	0.999696	0.999178	0.999633	0.856153	0.999764	0.990005	0.999985	0.863313	0.00588787	0.209872	0	0	0	0	0	0	0	0	1	0
ENSG00000145996	CDKAL1	54901	6	p22.3	20534457	21232404	protein_coding	3.39385	-0.339627	-0.0439976	0.219001	0.0369602	-0.345485	-0.0940911	0.342115	-0.000539147	-0.303156	-0.398911	0.0827933	0.80139	0.255714	0.863665	0.0996312	0.623845	0.107616	0.998143	0.0362764	0.00568743	0.999696	0.999178	0.999633	0.964829	0.999764	0.984209	0.999985	0.999821	0.203199	0.0394957	0	0	0	0	0	0	0	0	0	-1
ENSG00000112541	PDE10A	10846	6	q27	165327287	165988117	protein_coding	1.69276	0.774587	0.22211	-0.142835	0.511349	-0.477773	-0.257399	0.475909	-0.282121	0.37526	0.297589	0.082794	0.564701	0.723172	0.202279	0.215551	0.44929	0.24592	0.516786	0.209751	0.263914	0.999696	0.999178	0.999633	0.687254	0.999764	0.963776	0.999985	0.938762	0.508633	0.494379	0	0	0	0	0	0	0	0	0	0
ENSG00000224914	LINC00863	439994	10	q23.2	87341685	87357882	lncRNA	3.05628	0.375393	-0.128919	0.211717	-0.0747051	0.205318	0.142517	-0.155325	0.0541767	0.113145	0.0334056	0.0829333	0.563863	0.328337	0.764429	0.335058	0.495335	0.482961	0.813154	0.467948	0.829934	0.999696	0.999178	0.999633	0.935305	0.999764	0.967067	0.999985	0.978209	0.734126	0.916527	0	0	0	0	0	0	0	0	0	0
ENSG00000170469	SPATA24	202051	5	q31.2	139396563	139404089	protein_coding	2.26624	-0.621577	-0.209685	0.368151	-0.0629455	-0.173774	-0.35003	0.0184233	-0.313897	0.320223	0.351955	0.0830746	0.51332	0.249612	0.857245	0.588939	0.210889	0.949032	0.341986	0.152308	0.0957847	0.999696	0.999178	0.999633	0.963077	0.999764	0.916249	0.999985	0.88538	0.43656	0.267217	0	0	0	0	0	0	0	0	0	0
ENSG00000226040			5	q31.3	141896168	141896689	processed_pseudogene	3.63723	-0.37695	-0.160699	-0.279637	-0.118455	0.221031	0.110204	-0.0620157	-0.0450083	-0.123758	-0.0383569	0.0832401	0.437685	0.181865	0.652388	0.287889	0.581875	0.764793	0.855991	0.394725	0.805056	0.999696	0.999178	0.999633	0.902682	0.999764	0.980181	0.999985	0.983807	0.682475	0.904139	0	0	0	0	0	0	0	0	0	0
ENSG00000164692	COL1A2	1278	7	q21.3	94394895	94431227	protein_coding	9.15676	0.314649	0.17866	0.221105	0.311603	0.136121	-0.377412	-0.0250542	-0.397432	0.386232	0.763104	0.0834915	0.3186	0.216801	0.0863162	0.444556	0.0364249	0.887706	0.0291232	0.00340597	1.73226e-07	0.999696	0.999178	0.999633	0.578809	0.999764	0.662516	0.999985	0.635316	0.0471682	9.12666e-06	0	0	0	0	0	0	0	0	1	1
ENSG00000283390	PET100P1		3	q27.3	186596976	186597200	processed_pseudogene	2.99683	0.499635	-0.0457144	-0.0862117	-0.130363	-0.0133561	-0.253974	0.112432	-0.131012	0.404546	0.255841	0.0835596	0.860011	0.754995	0.688687	0.958661	0.282425	0.667554	0.662942	0.0412254	0.174573	0.999696	0.999178	0.999633	0.913091	0.999764	0.930926	0.999985	0.962037	0.218572	0.38399	0	0	0	0	0	0	0	0	0	0
ENSG00000170049	KCNAB3	9196	17	p13.1	7921859	7929856	protein_coding	-0.0552591	1.60721	-0.153469	-0.697564	-0.520435	1.44238	-0.315176	-0.337857	1.4958	0.709685	-0.207927	0.0837068	0.83214	0.414402	0.498747	0.0872855	0.609796	0.640525	0.0466076	0.24596	0.672065	0.999696	0.999178	0.999633	0.851401	0.999764	0.982917	0.999985	0.678761	0.547952	0.828004	0	0	0	0	0	0	0	0	0	0
ENSG00000122481	RWDD3	25950	1	p21.3	95234210	95247225	protein_coding	2.09085	-0.761167	0.108983	0.0295221	-0.194065	0.35283	-0.217582	0.341588	0.530111	-0.294445	-0.104789	0.0837997	0.763064	0.930786	0.663946	0.330331	0.552404	0.371317	0.201383	0.266381	0.696986	0.999696	0.999178	0.999633	0.905091	0.999764	0.978616	0.999985	0.842641	0.570909	0.841079	0	0	0	0	0	0	0	0	0	0
ENSG00000277075	H2AC8	3012	6	p22.2	26216921	26217437	protein_coding	0.443413	-1.15034	-0.0647765	-0.7519	-1.10782	0.0622295	0.463048	-0.251435	-0.729441	0.134625	-0.403679	0.0838025	0.901956	0.159354	0.132686	0.902714	0.423424	0.607453	0.279661	0.704819	0.325678	0.999696	0.999178	0.999633	0.62295	0.999764	0.962386	0.999985	0.864869	0.876808	0.559664	0	0	0	0	0	0	0	0	0	0
ENSG00000242882	RPL5P11		4	q34.1	173419245	173420137	processed_pseudogene	2.9401	-0.469261	-0.620876	-0.202087	-0.703287	0.230907	-0.00820949	0.459382	0.0879051	-0.442033	-0.462471	0.0839428	0.0132077	0.434971	0.0236681	0.38568	0.973556	0.104047	0.757754	0.0234427	0.0107722	0.999696	0.999178	0.999633	0.446411	0.999764	0.997478	0.999985	0.970561	0.158314	0.0627775	0	0	0	0	0	0	0	0	0	0
ENSG00000117122	MFAP2	4237	1	p36.13	16974502	16980632	protein_coding	6.86951	0.253517	0.0755482	0.0890066	0.132717	0.266446	-0.31962	0.0753338	-0.291182	0.107807	0.45206	0.0840023	0.596038	0.53203	0.382607	0.0661826	0.0258992	0.598081	0.0511816	0.291411	4.65863e-05	0.999696	0.999178	0.999633	0.796621	0.999764	0.598915	0.999985	0.6973	0.595756	0.00103769	0	0	0	0	0	0	0	0	0	1
ENSG00000271254		102724250	KI270711.1		4612	29626	protein_coding	2.82337	-0.593772	0.343612	-0.128195	-0.111956	-0.0966083	0.28252	-0.426253	-0.111637	-0.0642632	-0.113787	0.0840668	0.273006	0.693134	0.729054	0.763104	0.361226	0.224098	0.739219	0.775756	0.605015	0.999696	0.999178	0.999633	0.926189	0.999764	0.947061	0.999985	0.969979	0.909582	0.786955	0	0	0	0	0	0	0	0	0	0
ENSG00000167536	DHRS13	147015	17	q11.2	28897781	28903079	protein_coding	0.715928	-0.939554	0.361267	-0.395637	-0.864417	0.376967	0.0974776	0.45961	0.49465	-0.437435	-0.0319281	0.0841107	0.46565	0.475625	0.245196	0.481582	0.854301	0.368183	0.385708	0.237678	0.935829	0.999696	0.999178	0.999633	0.708685	0.999764	0.990005	0.999985	0.90025	0.540606	0.971801	0	0	0	0	0	0	0	0	0	0
ENSG00000185515	BRCC3	79184	X	q28	155071420	155123077	protein_coding	5.37523	0.221502	0.00560411	-0.128978	-0.177358	-0.000495952	0.174377	-0.0989008	-0.130796	-0.0879198	-0.191574	0.0843186	0.963367	0.297004	0.208563	0.996841	0.154145	0.45321	0.360414	0.328474	0.0376065	0.999696	0.999178	0.999633	0.691612	0.999764	0.895822	0.999985	0.891973	0.632217	0.144573	0	0	0	0	0	0	0	0	0	0
ENSG00000225075			1	p13.2	112693688	112696621	lncRNA	0.422815	1.28102	-0.0366825	0.276041	0.0938511	-0.340499	-0.779102	0.470545	-1.46124	1.27247	0.761091	0.0844124	0.951585	0.681904	0.89889	0.576026	0.159833	0.345735	0.0502756	0.00974374	0.0700263	0.999696	0.999178	0.999633	0.974218	0.999764	0.895822	0.999985	0.690733	0.0924549	0.217421	0	0	0	0	0	0	0	0	0	0
ENSG00000236852	SSBL2P		X	q11.1	62779250	62780326	processed_pseudogene	5.97512	-0.23211	0.104965	0.194928	0.0593594	-0.0727524	-0.10458	0.0796137	-0.162824	0.0640654	0.147088	0.0845741	0.41321	0.131728	0.678987	0.570576	0.405895	0.54197	0.251215	0.484914	0.119345	0.999696	0.999178	0.999633	0.909932	0.999764	0.95728	0.999985	0.856051	0.745115	0.306036	0	0	0	0	0	0	0	0	0	0
ENSG00000237807	LINC02984	100507516	8	q11.23	53493523	53524336	lncRNA	1.23777	0.900333	-0.0272905	0.0545306	0.136468	0.533695	-0.0333863	0.714255	-0.39794	0.469278	0.208588	0.0846088	0.948003	0.88788	0.755259	0.189623	0.923156	0.0622889	0.411377	0.151909	0.46248	0.999696	0.999178	0.999633	0.93332	0.999764	0.991503	0.999985	0.912925	0.435972	0.678652	0	0	0	0	0	0	0	0	0	0
ENSG00000105136	ZNF419	79744	19	q13.43	57487711	57496098	protein_coding	1.7044	-0.795393	-0.177663	0.214628	0.0861798	-0.373625	-0.172132	-0.518423	0.133354	0.25681	0.163543	0.0848518	0.666933	0.556074	0.844843	0.344867	0.644115	0.17181	0.746874	0.330808	0.552796	0.999696	0.999178	0.999633	0.960215	0.999764	0.985288	0.999985	0.969979	0.634167	0.749983	0	0	0	0	0	0	0	0	0	0
ENSG00000100065	CARD10	29775	22	q13.1	37490362	37519542	protein_coding	2.09206	0.694918	0.517828	0.154617	0.666553	-0.0641616	0.328017	-0.0595608	0.602518	0.412898	0.248676	0.0849814	0.142024	0.652976	0.0909114	0.848326	0.308935	0.874111	0.0911845	0.125571	0.339402	0.999696	0.999178	0.999633	0.581935	0.999764	0.939958	0.999985	0.767662	0.395984	0.572	0	0	0	0	0	0	0	0	0	0
ENSG00000125733	TRIP10	9322	19	p13.3	6737925	6751530	protein_coding	4.60094	0.240604	0.188782	0.0607006	-0.0566324	0.153398	0.0206929	0.0645756	-0.0621585	-0.0292057	0.0239149	0.0850568	0.159299	0.643946	0.698734	0.25507	0.871429	0.645607	0.669371	0.764813	0.800607	0.999696	0.999178	0.999633	0.917255	0.999764	0.990005	0.999985	0.963427	0.905023	0.901604	0	0	0	0	0	0	0	0	0	0
ENSG00000101278	RPS10P5		20	p13	839447	839977	processed_pseudogene	5.54981	-0.290801	-0.286816	-0.0816769	-0.10973	-0.114198	0.00742173	0.0380321	-0.209073	0.0257011	-0.0442791	0.0851199	0.0757996	0.607091	0.548754	0.480478	0.961965	0.811215	0.247753	0.819808	0.700432	0.999696	0.999178	0.999633	0.873551	0.999764	0.996319	0.999985	0.853201	0.929133	0.842733	0	0	0	0	0	0	0	0	0	0
ENSG00000162065	TBC1D24	57465	16	p13.3	2475051	2509560	protein_coding	2.53352	0.513433	-0.111672	-0.124149	-0.245966	0.101981	0.236507	-0.112571	0.0185777	0.0471046	-0.140669	0.085158	0.687548	0.670783	0.487558	0.727611	0.375342	0.710267	0.956192	0.823844	0.50331	0.999696	0.999178	0.999633	0.846289	0.999764	0.949689	0.999985	0.995905	0.930653	0.712006	0	0	0	0	0	0	0	0	0	0
ENSG00000105483	CARD8	22900	19	q13.33	48180770	48255946	protein_coding	4.13459	-0.322203	-0.258888	-0.19216	0.141175	0.0756504	0.0421629	0.0797113	-0.215886	-0.254078	-0.206719	0.0852581	0.122791	0.271926	0.47631	0.67442	0.806404	0.670368	0.297135	0.0500708	0.103554	0.999696	0.999178	0.999633	0.842349	0.999764	0.990005	0.999985	0.870759	0.243333	0.280425	0	0	0	0	0	0	0	0	0	0
ENSG00000225746	MEG8		14	q32.2	100894770	101038859	lncRNA	6.22018	0.236769	-0.0165442	0.192501	0.0660093	0.065455	0.0198763	-0.0527657	0.237873	0.284941	0.162125	0.0854333	0.901297	0.154393	0.643073	0.622279	0.877324	0.689655	0.0868345	0.0040648	0.0926663	0.999696	0.999178	0.999633	0.899271	0.999764	0.990005	0.999985	0.767662	0.0529054	0.261016	0	0	0	0	0	0	0	0	0	0
ENSG00000108306	FBXL20	84961	17	q12	39252663	39402523	protein_coding	1.98174	-0.542578	-0.502529	0.206865	-0.573955	-0.123166	0.00135141	-0.70586	0.332116	0.39067	-0.272396	0.0854619	0.0874587	0.479116	0.0711719	0.657915	0.995621	0.0140825	0.288904	0.0500358	0.156922	0.999696	0.999178	0.999633	0.563153	0.999764	0.999078	0.999985	0.869388	0.243245	0.361395	0	0	0	0	0	0	0	0	0	0
ENSG00000247556	OIP5-AS1	729082	15	q15.1	41283958	41322392	lncRNA	5.73629	-0.180883	-0.0770787	-0.222689	-0.132328	-0.0763096	0.163963	-0.102578	0.186786	0.0252772	-0.201333	0.0855148	0.434692	0.0337861	0.238554	0.450642	0.100162	0.322635	0.0918197	0.724294	0.00757793	0.999696	0.999178	0.975081	0.70762	0.999764	0.843632	0.999985	0.767662	0.886275	0.0487468	0	0	0	0	0	0	0	0	0	-1
ENSG00000184785	SMIM10	644538	X	q26.3	134990991	134992473	protein_coding	4.09787	-0.309887	-0.181256	0.0446735	-0.443222	0.172909	0.185511	0.0468121	-0.147434	-0.292698	-0.245694	0.0855666	0.283062	0.800757	0.0627055	0.346614	0.293733	0.807317	0.493323	0.0275845	0.06843	0.999696	0.999178	0.999633	0.547933	0.999764	0.937611	0.999985	0.933484	0.174967	0.214029	0	0	0	0	0	0	0	0	0	0
ENSG00000025293	PHF20	51230	20	q11.22	35771974	35950370	protein_coding	5.97871	-0.195232	-0.0674409	-0.0711842	-0.0767073	0.108088	0.0896183	0.0742278	0.0238032	-0.146792	-0.220821	0.0856291	0.533456	0.515391	0.518121	0.327563	0.408986	0.512132	0.84277	0.0658996	0.00717366	0.999696	0.999178	0.999633	0.857356	0.999764	0.95794	0.999985	0.981329	0.283921	0.0467696	0	0	0	0	0	0	0	0	0	-1
ENSG00000172183	ISG20	3669	15	q26.1	88635670	88656483	protein_coding	4.76344	0.549373	0.790819	1.8649	1.58118	-1.15259	-1.88176	-0.351728	-1.35576	1.56743	2.52436	0.0858635	0.010059	2.79843e-09	4.85447e-07	4.93135e-05	5.91922e-11	0.124668	2.58338e-07	1.37709e-10	2.9296e-18	0.999696	0.999178	3.07354e-06	0.0002888	0.0128018	2.06133e-08	0.999985	0.000409839	3.22329e-08	1.44238e-15	0	0	1	1	-1	-1	0	-1	1	1
ENSG00000229357	CYCSP51		1	q21.3	150903896	150904213	processed_pseudogene	1.7122	-0.728205	-0.276347	-0.0678965	-0.791284	-0.273539	0.258354	-0.765588	0.542323	-0.386259	-0.419529	0.085882	0.484541	0.85496	0.129762	0.547577	0.489294	0.104394	0.254894	0.170538	0.158797	0.999696	0.999178	0.999633	0.620517	0.999764	0.967067	0.999985	0.859135	0.462477	0.363828	0	0	0	0	0	0	0	0	0	0
ENSG00000215457	RPS8P3		18	q21.2	51845007	51845628	processed_pseudogene	2.31818	-0.436788	-0.357185	-0.304905	-0.958454	0.292767	-0.18417	0.341088	-0.0274678	-0.179077	-0.389763	0.0858903	0.110465	0.231135	0.00616173	0.242034	0.439778	0.149576	0.925269	0.302344	0.0269272	0.999696	0.999178	0.999633	0.292967	0.999764	0.963328	0.999985	0.989857	0.606473	0.115884	0	0	0	0	0	0	0	0	0	0
ENSG00000159423	ALDH4A1	8659	1	p36.13	18871430	18902724	protein_coding	2.06948	-0.589295	0.425425	-0.0384287	-0.439438	0.188347	-0.0941648	-0.0848274	0.392861	-0.0813182	-0.119675	0.085917	0.164422	0.899449	0.239469	0.540907	0.737015	0.790224	0.29976	0.710453	0.599609	0.999696	0.999178	0.999633	0.707937	0.999764	0.990005	0.999985	0.873182	0.879442	0.783867	0	0	0	0	0	0	0	0	0	0
ENSG00000261824	LINC00662	148189	19	q11	27681072	27794005	lncRNA	3.79692	0.381225	-0.00836409	0.0820724	0.208398	-0.111074	0.0616147	-0.0550569	-0.15033	0.324485	0.265266	0.0860702	0.966317	0.691779	0.406274	0.587579	0.745325	0.786746	0.497885	0.0335892	0.0766387	0.999696	0.999178	0.999633	0.810277	0.999764	0.990005	0.999985	0.934754	0.195856	0.231061	0	0	0	0	0	0	0	0	0	0
ENSG00000168397	ATG4B	23192	2	q37.3	241637213	241673857	protein_coding	4.68971	0.249703	-0.0481931	-0.0288409	-0.0780758	0.0628811	-0.175272	-0.0727394	0.014246	-0.111244	-0.0288918	0.0862355	0.727454	0.835476	0.615446	0.666543	0.193478	0.62708	0.9264	0.282356	0.769749	0.999696	0.999178	0.999633	0.89226	0.999764	0.90999	0.999985	0.989857	0.586679	0.885685	0	0	0	0	0	0	0	0	0	0
ENSG00000122643	NT5C3A	51251	7	p14.3	33014130	33062796	protein_coding	5.39619	0.221295	0.105499	-0.0714676	-0.153112	-0.187117	-0.243107	-0.0413373	-0.248519	-0.0526051	0.0334942	0.0864544	0.381194	0.565706	0.278555	0.148107	0.049625	0.753131	0.0734999	0.560404	0.704581	0.999696	0.999178	0.999633	0.731162	0.999764	0.730207	0.999985	0.742917	0.794741	0.844846	0	0	0	0	0	0	0	0	0	0
ENSG00000187688	TRPV2	51393	17	p11.2	16415571	16437003	protein_coding	6.22599	0.210197	-0.219992	-0.0937988	-0.085853	0.0215226	0.0334742	0.0188561	-0.0253308	-0.10011	-0.0799967	0.0865204	0.069769	0.431536	0.499278	0.859061	0.775909	0.877605	0.83978	0.245788	0.348189	0.999696	0.999178	0.999633	0.851695	0.999764	0.990005	0.999985	0.981329	0.547739	0.57976	0	0	0	0	0	0	0	0	0	0
ENSG00000125826	RBCK1	10616	20	p13	407498	432139	protein_coding	5.94054	0.234533	0.234552	0.166365	0.495482	-0.372487	-0.928194	-0.354355	-0.60149	0.745548	1.12575	0.0865609	0.0678483	0.187372	0.000603884	0.00399379	3.85534e-10	0.00475976	1.06101e-05	5.00852e-11	3.69158e-17	0.999696	0.999178	0.999633	0.0907606	0.548302	9.65219e-08	0.999985	0.00781951	1.30021e-08	1.25496e-14	0	0	0	0	0	-1	0	-1	1	1
ENSG00000188807	TMEM201	199953	1	p36.22	9588911	9614877	protein_coding	2.94002	0.443781	0.0517355	0.186877	0.310657	-0.137654	0.248799	0.585972	0.343236	-0.239216	-0.471233	0.0865819	0.835734	0.478422	0.22257	0.583133	0.310885	0.0718236	0.27295	0.241463	0.014712	0.999696	0.999178	0.999633	0.698583	0.999764	0.940468	0.999985	0.863293	0.544388	0.0773969	0	0	0	0	0	0	0	0	0	0
ENSG00000139329	LUM	4060	12	q21.33	91102629	91111494	protein_coding	4.61219	0.555513	0.345292	0.589865	0.487283	0.123384	-0.66256	0.136227	-0.739625	0.883951	1.27182	0.0867583	0.259915	0.0597757	0.176767	0.664366	0.0111726	0.595475	0.0174431	0.000149553	1.78992e-07	0.999696	0.999178	0.999633	0.657971	0.999764	0.41138	0.999985	0.568663	0.00520808	9.36137e-06	0	0	0	0	0	0	0	0	1	1
ENSG00000090581	GNPTG	84572	16	p13.3	1351931	1365737	protein_coding	5.66448	0.279438	0.0523014	0.138873	0.115681	0.191538	-0.0677979	-0.154638	0.022431	0.0964208	0.153619	0.0867792	0.737155	0.37891	0.516047	0.228601	0.654902	0.340412	0.895293	0.397743	0.181264	0.999696	0.999178	0.999633	0.856559	0.999764	0.985288	0.999985	0.987485	0.684196	0.393685	0	0	0	0	0	0	0	0	0	0
ENSG00000177150	FAM210A	125228	18	p11.21	13663347	13726663	protein_coding	3.72334	0.342862	-0.142949	0.401215	0.264631	-0.337136	-0.095991	0.110883	-0.0689149	0.151268	-0.121777	0.0870315	0.437789	0.0394432	0.221604	0.0814854	0.615133	0.603826	0.749936	0.2915	0.378167	0.999696	0.999178	0.999633	0.697471	0.999764	0.983757	0.999985	0.969979	0.595853	0.609215	0	0	0	0	0	0	0	0	0	0
ENSG00000130713	EXOSC2	23404	9	q34.12	130693721	130707288	protein_coding	5.66742	-0.229418	0.0728656	-0.139033	-0.0173736	-0.153931	0.241527	0.085826	-0.032884	-0.394881	-0.287572	0.0870637	0.56894	0.288223	0.905779	0.258777	0.0698391	0.544562	0.826422	0.000123022	0.00432899	0.999696	0.999178	0.999633	0.976621	0.999764	0.766459	0.999985	0.980289	0.0045271	0.0324288	0	0	0	0	0	0	0	0	-1	-1
ENSG00000229999	SGSM3-AS1		22	q13.1	40372664	40388290	lncRNA	0.796033	0.97827	0.948718	-0.144567	-0.449634	-0.168022	-0.286894	-0.0199404	-0.358188	0.727368	0.315592	0.0870813	0.0983805	0.777845	0.423798	0.706	0.56887	0.96838	0.530714	0.0538973	0.402336	0.999696	0.999178	0.999633	0.818075	0.999764	0.979968	0.999985	0.940581	0.254059	0.629678	0	0	0	0	0	0	0	0	0	0
ENSG00000160404	TOR2A	27433	9	q34.11	127731524	127735313	protein_coding	2.82156	0.473525	0.0470228	0.0129269	0.213212	0.144904	0.617187	0.414736	0.0814066	-0.0939283	-0.0559864	0.0870924	0.859885	0.961865	0.496014	0.610854	0.0202139	0.135864	0.78125	0.640991	0.778833	0.999696	0.999178	0.999633	0.85038	0.999764	0.539465	0.999985	0.974612	0.841956	0.890147	0	0	0	0	0	0	0	0	0	0
ENSG00000204520	MICA	100507436	6	p21.33	31399784	31415315	protein_coding	6.32654	0.178168	0.0501857	0.122783	0.228585	0.255255	-0.0236426	-0.0304994	0.00320419	0.0138693	0.0438399	0.0871108	0.618208	0.226381	0.0379541	0.0149256	0.81255	0.766115	0.976102	0.848217	0.547663	0.999696	0.999178	0.999633	0.483274	0.999764	0.990005	0.999985	0.998033	0.942065	0.746025	0	0	0	0	0	0	0	0	0	0
ENSG00000105997	HOXA3	3200	7	p15.2	27106184	27152583	protein_coding	1.2361	0.633059	-0.394595	-0.265663	0.345255	-0.918913	0.349702	0.0060199	0.473942	-0.043893	-0.443042	0.0872876	0.286448	0.534741	0.447583	0.0395735	0.32847	0.989182	0.349815	0.879586	0.140659	0.999696	0.999178	0.999633	0.828333	0.999764	0.941313	0.999985	0.887351	0.954674	0.338102	0	0	0	0	0	0	0	0	0	0
ENSG00000264343	NOTCH2NLA	388677	1	q21.1	146146203	146229041	protein_coding	4.12773	0.348876	-0.0140991	0.0426539	0.357531	-0.149345	-0.0480225	-0.290754	-0.00747056	0.102393	0.254944	0.0873559	0.94288	0.822795	0.105377	0.457459	0.797869	0.160228	0.970298	0.467406	0.0706118	0.999696	0.999178	0.999633	0.596107	0.999764	0.990005	0.999985	0.998031	0.733849	0.21846	0	0	0	0	0	0	0	0	0	0
ENSG00000168060	NAALADL1	10004	11	q13.1	65044818	65058553	protein_coding	2.3192	0.588668	0.18666	0.131346	-0.0265157	-0.205278	-0.321605	-0.266179	-0.189072	0.228176	0.238727	0.0873946	0.546152	0.662089	0.942273	0.535834	0.25667	0.432318	0.603375	0.331712	0.28326	0.999696	0.999178	0.999633	0.983463	0.999764	0.926739	0.999985	0.949711	0.634968	0.514619	0	0	0	0	0	0	0	0	0	0
ENSG00000161791	FMNL3	91010	12	q13.12	49636499	49708165	protein_coding	3.82599	0.374628	-0.120332	0.330319	0.189724	-0.200949	-0.141136	0.0405173	0.147769	0.458214	0.140508	0.0874573	0.550782	0.119523	0.389509	0.310143	0.450929	0.842781	0.478421	0.0033323	0.31707	0.999696	0.999178	0.999633	0.800181	0.999764	0.963776	0.999985	0.930261	0.0464181	0.550076	0	0	0	0	0	0	0	0	1	0
ENSG00000128191	DGCR8	54487	22	q11.21	20080221	20111877	protein_coding	3.57213	0.397197	0.587834	0.244713	0.241035	0.15077	0.286832	-0.201272	0.397086	0.0911973	0.0769169	0.0875434	0.0127795	0.266974	0.369312	0.485408	0.198002	0.411898	0.119388	0.578683	0.658754	0.999696	0.999178	0.999633	0.788196	0.999764	0.912299	0.999985	0.798815	0.80413	0.821008	0	0	0	0	0	0	0	0	0	0
ENSG00000273691			15	q26.1	90024955	90026003	lncRNA	0.815955	0.89646	0.0533459	0.53346	-0.490818	-0.261583	0.498666	0.197851	0.733673	0.515082	-0.121695	0.0875727	0.915706	0.234182	0.342391	0.512468	0.276758	0.712127	0.105751	0.153546	0.715753	0.999696	0.999178	0.999633	0.774051	0.999764	0.928499	0.999985	0.781509	0.43817	0.853064	0	0	0	0	0	0	0	0	0	0
ENSG00000185040	SPDYE16	102723555	7	q11.23	76531313	76543297	protein_coding	2.96824	0.609455	0.0224256	0.0626649	-0.294561	0.200499	-0.31803	-0.0783342	0.13534	0.226847	0.100088	0.087605	0.950741	0.855465	0.446909	0.555963	0.372003	0.81998	0.690948	0.368435	0.679985	0.999696	0.999178	0.999633	0.827964	0.999764	0.949239	0.999985	0.965805	0.663202	0.83151	0	0	0	0	0	0	0	0	0	0
ENSG00000130669	PAK4	10298	19	q13.2	39125770	39182816	protein_coding	1.34606	0.716686	0.414079	0.640653	0.546066	-0.234018	0.199236	-0.600219	0.366292	0.47613	0.232179	0.0876439	0.288189	0.122674	0.233899	0.566236	0.5859	0.172901	0.3924	0.114679	0.433754	0.999696	0.999178	0.999633	0.706092	0.999764	0.980594	0.999985	0.904265	0.378936	0.654804	0	0	0	0	0	0	0	0	0	0
ENSG00000217835	RBMXP5		X	q12	65956289	65957196	processed_pseudogene	1.66853	0.604104	0.13286	-0.275014	-0.54187	-0.370447	0.120244	0.238259	0.431157	-0.307068	-0.6739	0.0877826	0.668591	0.431748	0.214857	0.365069	0.747323	0.545812	0.325247	0.251159	0.0135271	0.999696	0.999178	0.999633	0.69377	0.999764	0.990005	0.999985	0.879089	0.554642	0.0735115	0	0	0	0	0	0	0	0	0	0
ENSG00000144579	CTDSP1	58190	2	q35	218397136	218405941	protein_coding	4.2775	0.363562	0.201089	0.0912845	0.0792295	-0.0513023	-0.233671	-0.0184013	0.0590224	0.43728	0.366431	0.0878384	0.31353	0.640579	0.703932	0.780843	0.18883	0.923018	0.762963	0.00289424	0.00834145	0.999696	0.999178	0.999633	0.917426	0.999764	0.90999	0.999985	0.971392	0.0420386	0.0521324	0	0	0	0	0	0	0	0	1	0
ENSG00000117533	VAMP4	8674	1	q24.3	171700160	171742074	protein_coding	4.30307	-0.284987	-0.257696	-0.0650577	-0.462714	0.0776339	-0.226134	-0.169156	0.105761	-0.0499811	-0.154099	0.0878872	0.113565	0.698912	0.0216755	0.645043	0.160935	0.30825	0.568855	0.667636	0.190644	0.999696	0.999178	0.999633	0.433957	0.999764	0.896537	0.999985	0.947687	0.857025	0.405705	0	0	0	0	0	0	0	0	0	0
ENSG00000099953	MMP11	4320	22	q11.23	23768226	23784316	protein_coding	0.789179	1.28417	0.240288	-0.63693	0.210875	0.288615	-0.474227	-0.380184	-0.117626	1.0853	0.334765	0.0881978	0.675324	0.275228	0.702854	0.600972	0.352123	0.437152	0.831915	0.0163574	0.370837	0.999696	0.999178	0.999633	0.917426	0.999764	0.945394	0.999985	0.980424	0.128288	0.602081	0	0	0	0	0	0	0	0	0	0
ENSG00000224837	GCSHP5		1	q24.2	168055901	168056422	processed_pseudogene	4.45703	-0.297388	-0.147786	-0.066543	-0.25152	0.0725154	-0.0517098	-0.104173	-0.0114729	-0.138056	-0.198213	0.088508	0.356922	0.692614	0.21151	0.676642	0.743861	0.546542	0.954318	0.251953	0.105692	0.999696	0.999178	0.999633	0.691899	0.999764	0.990005	0.999985	0.995368	0.555546	0.284194	0	0	0	0	0	0	0	0	0	0
ENSG00000235919	ASH1L-AS1	645676	1	q22	155562026	155563944	lncRNA	0.997559	0.850435	-0.751548	0.128463	-0.773152	-0.427787	0.465027	-0.244909	-0.350725	0.649144	0.223351	0.0885624	0.18177	0.805024	0.266335	0.367399	0.339977	0.60357	0.4955	0.0693662	0.531914	0.999696	0.999178	0.999633	0.724895	0.999764	0.943209	0.999985	0.934006	0.29093	0.733855	0	0	0	0	0	0	0	0	0	0
ENSG00000107175	CREB3	10488	9	p13.3	35732598	35736999	protein_coding	6.23852	0.204086	0.00364476	0.00354442	-0.0109228	0.0699755	-0.262185	-0.137638	-0.164856	0.141631	0.244819	0.0886384	0.974671	0.975331	0.930695	0.545327	0.0232911	0.238792	0.177032	0.0896075	0.00432834	0.999696	0.999178	0.999633	0.981301	0.999764	0.568461	0.999985	0.835222	0.33475	0.0324288	0	0	0	0	0	0	0	0	0	1
ENSG00000185347	TEDC1	283643	14	q32.33	105489855	105499575	protein_coding	2.50205	-0.534808	-0.282072	0.187442	0.640651	0.10004	0.0748123	0.0451765	0.739765	-0.128596	-0.308486	0.0886806	0.267292	0.472674	0.0244243	0.726292	0.761772	0.871139	0.0155696	0.515115	0.111199	0.999696	0.999178	0.999633	0.447665	0.999764	0.990005	0.999985	0.563849	0.764056	0.292826	0	0	0	0	0	0	0	0	0	0
ENSG00000005801	ZNF195	7748	11	p15.4	3339261	3379222	protein_coding	4.37265	0.260198	0.0120855	-0.0411117	0.0630357	0.129077	-0.0898775	-0.00930863	0.205532	0.00763503	-0.111906	0.0888115	0.934098	0.782405	0.699344	0.394746	0.528929	0.950968	0.220377	0.943461	0.296608	0.999696	0.999178	0.999633	0.917255	0.999764	0.972069	0.999985	0.8471	0.979895	0.527787	0	0	0	0	0	0	0	0	0	0
ENSG00000269910			14	q32.33	103694516	103695050	lncRNA	1.75252	-0.778892	-0.516521	-0.154367	-0.00482581	0.51032	-0.384413	-0.0486392	-0.419528	-0.698617	-0.072119	0.088913	0.240883	0.718206	0.992542	0.280556	0.398569	0.924001	0.408803	0.0366333	0.813458	0.999696	0.999178	0.999633	0.998275	0.999764	0.954503	0.999985	0.910868	0.203998	0.908097	0	0	0	0	0	0	0	0	0	0
ENSG00000213614	HEXA	3073	15	q23	72340924	72376420	protein_coding	4.61128	0.269442	0.00451822	-0.0264491	0.381838	-0.0399491	-0.248509	-0.0586854	0.230334	0.160558	0.15424	0.0890042	0.976314	0.870398	0.0342139	0.793315	0.0942253	0.717108	0.175641	0.157399	0.173129	0.999696	0.999178	0.999633	0.477446	0.999764	0.832199	0.999985	0.835222	0.443263	0.382356	0	0	0	0	0	0	0	0	0	0
ENSG00000203865	ATP1A1-AS1	84852	1	p13.1	116378437	116421301	lncRNA	1.19322	1.12829	-0.468134	0.0753198	-0.868822	-0.466817	-0.358036	0.300467	-0.239336	0.879545	0.256249	0.0890724	0.355958	0.875593	0.209425	0.373636	0.396847	0.508444	0.673276	0.0289323	0.44852	0.999696	0.999178	0.999633	0.691899	0.999764	0.954307	0.999985	0.963427	0.179763	0.66715	0	0	0	0	0	0	0	0	0	0
ENSG00000146007	ZMAT2	153527	5	q31.3	140698680	140706686	protein_coding	5.98842	-0.28502	-0.0732799	-0.120262	0.0876818	0.017952	-0.0465175	0.216689	-0.046323	0.0408965	0.212126	0.0892899	0.642771	0.451517	0.619832	0.909109	0.75863	0.179965	0.786693	0.717229	0.0679021	0.999696	0.999178	0.999633	0.893017	0.999764	0.990005	0.999985	0.975439	0.882948	0.212938	0	0	0	0	0	0	0	0	0	0
ENSG00000198468	FLVCR1-DT	642946	1	q32.3	212852105	212858139	lncRNA	2.70747	-0.485567	0.209275	-0.147248	-0.511487	0.0906561	0.161453	-0.335338	-0.544169	0.188702	0.274539	0.0893242	0.42687	0.578035	0.107273	0.731249	0.478804	0.163341	0.0678908	0.293784	0.132625	0.999696	0.999178	0.999633	0.597834	0.999764	0.967067	0.999985	0.735414	0.598124	0.326698	0	0	0	0	0	0	0	0	0	0
ENSG00000040487	SLC66A1	54896	1	p36.13	19312326	19329300	protein_coding	3.12868	0.420031	-0.69113	-0.365915	-0.197586	-0.417605	0.0527062	0.22121	0.182709	0.111509	-0.247499	0.0893311	0.00680187	0.116126	0.456101	0.0770308	0.823151	0.357916	0.464593	0.505485	0.137949	0.999696	0.950011	0.999633	0.832125	0.999764	0.990005	0.999985	0.927031	0.758041	0.334346	0	0	0	0	0	0	0	0	0	0
ENSG00000127824	TUBA4A	7277	2	q35	219249710	219277902	protein_coding	3.86617	-0.419529	-0.387162	-0.225407	-0.285673	0.179638	0.028536	-0.191543	-0.450464	-0.541691	-0.465121	0.0893504	0.0980945	0.322739	0.265757	0.484443	0.904356	0.469327	0.123471	0.00285901	0.00682462	0.999696	0.999178	0.999633	0.724895	0.999764	0.990005	0.999985	0.799498	0.0418277	0.0449248	0	0	0	0	0	0	0	0	-1	-1
ENSG00000215817	ZC3H11B	643136	1	q41	219608012	219613105	protein_coding	4.06971	0.461463	0.423895	0.128382	0.440658	0.218126	-0.201519	0.0722313	0.300873	0.235206	0.469942	0.0897196	0.0950877	0.606974	0.125105	0.379133	0.368248	0.773128	0.252646	0.20617	0.0120839	0.999696	0.999178	0.999633	0.618158	0.999764	0.948423	0.999985	0.857245	0.505355	0.0680608	0	0	0	0	0	0	0	0	0	0
ENSG00000113638	TTC33	23548	5	p13.1	40512333	40755963	protein_coding	3.73019	-0.388793	-0.232598	-0.162262	0.0170283	-0.107457	0.15131	0.318526	-0.244576	-0.0201003	-0.0333958	0.0897586	0.266183	0.448925	0.943745	0.597677	0.4545	0.151805	0.299353	0.893961	0.82356	0.999696	0.999178	0.999633	0.984167	0.999764	0.963776	0.999985	0.873168	0.959481	0.913157	0	0	0	0	0	0	0	0	0	0
ENSG00000213185	FAM24B	196792	10	q26.13	122849078	122879641	protein_coding	2.302	-0.59765	-0.215299	0.198642	0.4504	-0.288331	-0.301926	0.177044	0.135613	-0.285152	-0.129159	0.089829	0.471196	0.490184	0.185393	0.38494	0.31354	0.604301	0.709884	0.209508	0.562018	0.999696	0.999178	0.999633	0.66802	0.999764	0.94071	0.999985	0.968084	0.508593	0.756633	0	0	0	0	0	0	0	0	0	0
ENSG00000215283	HMGB3P24		9	p13.2	36303499	36304924	processed_pseudogene	3.97726	-0.341215	-0.153458	-0.114078	-0.417817	-0.293506	0.469927	0.038704	0.0966242	0.0173056	-0.509145	0.0898543	0.39702	0.562364	0.0776652	0.129213	0.0134978	0.846134	0.690195	0.898489	0.000827626	0.999696	0.999178	0.999633	0.570082	0.999764	0.454265	0.999985	0.965805	0.961354	0.00956055	0	0	0	0	0	0	0	0	0	-1
ENSG00000213209			7	q36.1	148637179	148637587	processed_pseudogene	4.33429	0.306369	0.0371632	-0.116867	-0.233085	0.0761058	-0.145608	-0.0889526	-0.131204	-0.0719475	-0.193775	0.0898773	0.825112	0.523389	0.259099	0.674799	0.401896	0.646474	0.529692	0.583713	0.129929	0.999696	0.999178	0.999633	0.719838	0.999764	0.955287	0.999985	0.940581	0.80774	0.322013	0	0	0	0	0	0	0	0	0	0
ENSG00000130363	RSPH3	83861	6	q25.3	158972871	159000202	protein_coding	2.54026	-0.530632	-0.135735	0.316308	-0.065108	0.252649	-0.544789	0.0466904	0.28646	0.0815149	0.363027	0.0899747	0.660936	0.279327	0.839653	0.362334	0.0364844	0.872854	0.349757	0.692501	0.0749077	0.999696	0.999178	0.999633	0.958943	0.999764	0.662753	0.999985	0.887351	0.870458	0.227318	0	0	0	0	0	0	0	0	0	0
ENSG00000167005	NUDT21	11051	16	q13	56429133	56452199	protein_coding	4.69311	-0.319848	0.16865	0.0881269	0.0199746	0.00664497	0.118964	-0.0720128	0.456783	-0.303575	-0.362874	0.0900163	0.335413	0.615418	0.920589	0.971369	0.515462	0.719733	0.0295867	0.0245323	0.0090488	0.999696	0.999178	0.999633	0.980397	0.999764	0.970983	0.999985	0.635316	0.162918	0.0553231	0	0	0	0	0	0	0	0	0	0
ENSG00000205639	MFSD2B	388931	2	p23.3	24010081	24063321	protein_coding	7.45523	0.245181	-0.0469463	-0.128078	-0.0713566	-0.0306456	-0.0380812	0.106519	0.228022	0.0676954	-0.0700618	0.0900876	0.740374	0.369402	0.622771	0.829016	0.786442	0.455943	0.119284	0.50219	0.4874	0.999696	0.999178	0.999633	0.89384	0.999764	0.990005	0.999985	0.798815	0.75617	0.699687	0	0	0	0	0	0	0	0	0	0
ENSG00000164051	CCDC51	79714	3	p21.31	48432164	48440456	protein_coding	4.41809	0.276517	-0.14664	-0.0458402	-0.00037823	0.22218	-0.344918	0.0897007	-0.129946	-0.0607064	-0.123192	0.0901551	0.339095	0.777932	0.998363	0.165242	0.0320646	0.594811	0.492888	0.603564	0.28417	0.999696	0.999178	0.999633	0.999512	0.999764	0.635502	0.999985	0.933483	0.820654	0.515281	0	0	0	0	0	0	0	0	0	0
ENSG00000169908	TM4SF1	4071	3	q25.1	149369022	149377692	protein_coding	8.8017	0.181316	0.0780378	0.215554	0.165057	-0.0312275	-0.0394732	0.139763	0.202762	0.157584	0.107248	0.090184	0.458301	0.0446973	0.126537	0.766379	0.706116	0.188042	0.0608265	0.0385759	0.154997	0.999696	0.999178	0.999633	0.619158	0.999764	0.989245	0.999985	0.729204	0.210385	0.358699	0	0	0	0	0	0	0	0	0	0
ENSG00000108798	ABI3	51225	17	q21.32	49210411	49223225	protein_coding	0.570842	-1.08145	-0.777618	1.17128	0.26939	-0.353602	-1.21853	0.207923	-0.0492269	0.612424	0.435175	0.090314	0.174459	0.0306669	0.60462	0.483359	0.0195235	0.667438	0.920757	0.106658	0.19461	0.999696	0.999178	0.975081	0.889385	0.999764	0.528949	0.999985	0.989444	0.365428	0.410156	0	0	0	0	0	0	0	0	0	0
ENSG00000228794	LINC01128	643837	1	p36.33	825138	859446	lncRNA	2.53026	-0.501337	-0.0686925	-0.317998	-0.21948	-0.112484	0.409637	-0.507615	-0.263721	-0.341983	-0.464654	0.0906375	0.792177	0.252141	0.505935	0.69891	0.173762	0.12638	0.431685	0.0930467	0.0272422	0.999696	0.999178	0.999633	0.854981	0.999764	0.902323	0.999985	0.916309	0.341704	0.116738	0	0	0	0	0	0	0	0	0	0
ENSG00000108433	GOSR2	9570	17	q21.32	46923075	46975524	protein_coding	5.76561	0.217682	-0.0130393	0.107657	-0.0505162	-0.0700545	-0.02864	0.0295448	-0.0803521	0.0772639	-0.0465813	0.0906887	0.914761	0.392391	0.711689	0.577862	0.814713	0.818081	0.548361	0.392312	0.600461	0.999696	0.999178	0.999633	0.919759	0.999764	0.990005	0.999985	0.943667	0.680115	0.784136	0	0	0	0	0	0	0	0	0	0
ENSG00000117228	GBP1	2633	1	p22.2	89051882	89065360	protein_coding	5.80165	0.291892	0.262163	0.345957	0.816091	-0.726689	-1.30147	-0.446048	-0.64831	0.947789	1.56803	0.0907151	0.111843	0.0273696	1.51676e-05	1.78058e-05	1.0054e-11	0.00378798	6.14376e-05	2.17772e-11	7.58776e-19	0.999696	0.999178	0.964921	0.00470788	0.00518839	5.52119e-09	0.999985	0.025063	6.21871e-09	5.15896e-16	0	0	0	1	-1	-1	0	-1	1	1
ENSG00000115904	SOS1	6654	2	p22.1	38962206	39124345	protein_coding	3.42007	0.515958	0.271716	-0.132219	0.208443	-0.301023	0.0717347	-0.0860246	0.166593	0.378772	0.1447	0.0908175	0.326819	0.630612	0.477974	0.276682	0.782015	0.75117	0.557231	0.0612018	0.459324	0.999696	0.999178	0.999633	0.843053	0.999764	0.990005	0.999985	0.944807	0.272878	0.675892	0	0	0	0	0	0	0	0	0	0
ENSG00000075945	KIFAP3	22920	1	q24.2	169921326	170085208	protein_coding	5.25383	-0.244132	0.0240949	-0.0986761	-0.197137	0.0853245	0.0239961	-0.211664	-0.0302988	0.099471	0.06791	0.0908187	0.857454	0.485485	0.223966	0.536631	0.854685	0.131187	0.839207	0.311438	0.490088	0.999696	0.999178	0.999633	0.700703	0.999764	0.990005	0.999985	0.981329	0.615972	0.701642	0	0	0	0	0	0	0	0	0	0
ENSG00000111860	CEP85L	387119	6	q22.31	118460772	118710075	protein_coding	3.65217	-0.388292	-0.102074	0.260437	0.243535	-0.147844	-0.0201598	-0.115281	0.221448	0.150612	0.0848876	0.0908615	0.62545	0.220127	0.333547	0.478035	0.92007	0.595193	0.338019	0.317129	0.583154	0.999696	0.999178	0.999633	0.766154	0.999764	0.99099	0.999985	0.883076	0.621368	0.773289	0	0	0	0	0	0	0	0	0	0
ENSG00000182400	TRAPPC6B	122553	14	q21.1	39147811	39170532	protein_coding	3.69171	0.357247	-0.186448	0.0117043	0.252614	-0.196867	0.0256113	0.258795	-0.0683797	-0.202273	-0.126854	0.090895	0.334249	0.956366	0.293815	0.369869	0.898377	0.287283	0.772105	0.207149	0.395285	0.999696	0.999178	0.999633	0.741867	0.999764	0.990005	0.999985	0.972531	0.506396	0.623771	0	0	0	0	0	0	0	0	0	0
ENSG00000162928	PEX13	5194	2	p15	61017225	61051990	protein_coding	4.73819	0.258018	-0.0121169	0.264461	-0.0717853	0.0633723	-0.132017	0.0238739	-0.021612	0.163347	0.111647	0.0910069	0.931632	0.0798006	0.667419	0.67283	0.335459	0.870925	0.890008	0.131545	0.277726	0.999696	0.999178	0.999633	0.906592	0.999764	0.941313	0.999985	0.98653	0.404871	0.508796	0	0	0	0	0	0	0	0	0	0
ENSG00000126453	BCL2L12	83596	19	q13.33	49665142	49673916	protein_coding	6.10489	0.212817	-0.05064	-0.122169	-0.137403	0.0297761	-0.0693476	-0.0455614	0.0924208	-0.0968308	-0.194137	0.0910323	0.676427	0.317189	0.300034	0.810497	0.564715	0.716906	0.492565	0.272309	0.0317065	0.999696	0.999178	0.999633	0.746451	0.999764	0.979968	0.999985	0.933483	0.577801	0.129281	0	0	0	0	0	0	0	0	0	0
ENSG00000237064	EIF3IP1	442720	7	q31.1	109959218	109960184	processed_pseudogene	4.67517	-0.283422	-0.176266	-0.200204	-0.338814	-0.123388	-0.177837	-0.0511763	-0.133958	-0.255252	-0.174663	0.0910911	0.26441	0.217592	0.0858988	0.473449	0.27257	0.762656	0.476838	0.0315174	0.138824	0.999696	0.999178	0.999633	0.578809	0.999764	0.928499	0.999985	0.929909	0.188999	0.335613	0	0	0	0	0	0	0	0	0	0
ENSG00000131477	RAMP2	10266	17	q21.2	42758447	42763041	protein_coding	2.09657	0.521018	-0.115327	0.0943416	0.560217	-0.257121	-0.0237998	0.0600388	-0.268908	0.481186	0.289008	0.0912532	0.692181	0.749519	0.0685192	0.360943	0.924994	0.828068	0.386822	0.0242448	0.147296	0.999696	0.999178	0.999633	0.560377	0.999764	0.991514	0.999985	0.90025	0.161685	0.34739	0	0	0	0	0	0	0	0	0	0
ENSG00000197951	ZNF71	58491	19	q13.43	56595300	56626481	protein_coding	2.51161	-0.55664	-0.123595	0.0183918	0.798383	-0.203269	0.0158479	0.523457	0.528538	0.124112	0.273538	0.0912887	0.681236	0.954664	0.0254509	0.492772	0.952469	0.0832499	0.102693	0.5688	0.22449	0.999696	0.999178	0.999633	0.453669	0.999764	0.993616	0.999985	0.780516	0.799126	0.447164	0	0	0	0	0	0	0	0	0	0
ENSG00000130176	CNN1	1264	19	p13.2	11538767	11550323	protein_coding	2.39272	-0.541564	-0.590594	-0.269714	0.358643	0.0972898	-0.129248	0.243546	-0.232939	-0.72519	-0.276806	0.0913605	0.0584935	0.366153	0.306525	0.77961	0.69936	0.486246	0.522632	0.00263533	0.228464	0.999696	0.999178	0.999633	0.751213	0.999764	0.988981	0.999985	0.939325	0.0396494	0.451926	0	0	0	0	0	0	0	0	-1	0
ENSG00000214391	TUBAP2		11	q14.3	90282560	90284172	processed_pseudogene	4.85611	0.263141	-0.236025	0.111049	-0.367299	-0.171353	0.081606	0.220681	-0.19068	-0.0352037	-0.34108	0.0913808	0.11032	0.462901	0.0339988	0.279256	0.583409	0.168669	0.272962	0.751625	0.00228675	0.999696	0.999178	0.999633	0.476691	0.999764	0.980594	0.999985	0.863293	0.898638	0.0206866	0	0	0	0	0	0	0	0	0	-1
ENSG00000198815	FOXJ3	22887	1	p34.2	42176539	42335877	protein_coding	3.2929	-0.506071	-0.122913	0.562918	-0.0192696	-0.126741	0.110836	-0.331255	0.353546	0.0349789	0.191674	0.0914672	0.669325	0.0486967	0.952984	0.667307	0.664202	0.259375	0.216471	0.862306	0.337167	0.999696	0.999178	0.999633	0.985581	0.999764	0.985288	0.999985	0.8471	0.947514	0.569875	0	0	0	0	0	0	0	0	0	0
ENSG00000141027	NCOR1	9611	17	p11.2	16029065	16218185	protein_coding	7.55879	0.190161	0.136822	0.117887	0.0491389	0.0043735	-0.00236438	-0.0182202	-0.0695704	-0.00127494	0.0422668	0.0915749	0.218457	0.287718	0.667691	0.968498	0.982836	0.870151	0.542321	0.987039	0.59289	0.999696	0.999178	0.999633	0.906592	0.999764	0.99839	0.999985	0.942781	0.995925	0.779696	0	0	0	0	0	0	0	0	0	0
ENSG00000147601	TERF1	7013	8	q21.11	73008856	73048123	protein_coding	4.47946	-0.323266	-0.0249335	-0.0939319	0.323471	0.0654282	0.0782551	-0.0828506	0.166987	0.0350941	0.221844	0.0915865	0.890887	0.601285	0.149679	0.712706	0.652955	0.645632	0.399259	0.781486	0.107935	0.999696	0.999178	0.999633	0.636433	0.999764	0.985288	0.999985	0.907487	0.911085	0.287626	0	0	0	0	0	0	0	0	0	0
ENSG00000099904	ZDHHC8	29801	22	q11.21	20129456	20148007	protein_coding	2.98406	0.4971	0.264739	-0.187663	0.0801051	-0.149221	0.359415	0.05302	0.294459	0.173342	-0.110189	0.0916062	0.330925	0.497954	0.799158	0.5802	0.175763	0.854904	0.347887	0.391288	0.589856	0.999696	0.999178	0.999633	0.946534	0.999764	0.903533	0.999985	0.886872	0.679418	0.777757	0	0	0	0	0	0	0	0	0	0
ENSG00000287774			3	p24.1	30292502	30305037	lncRNA	2.38918	-0.592862	-0.115441	-0.392483	-0.285656	0.0524989	0.0762537	0.153606	0.202417	-0.188117	-0.335192	0.0916178	0.708482	0.249217	0.524603	0.876145	0.79505	0.637812	0.670604	0.415507	0.20098	0.999696	0.999178	0.999633	0.861393	0.999764	0.990005	0.999985	0.963427	0.6978	0.41752	0	0	0	0	0	0	0	0	0	0
ENSG00000144810	COL8A1	1295	3	q12.1	99638475	99799226	protein_coding	6.21703	0.253792	0.192997	0.21499	0.404434	0.141405	-0.169544	0.18771	-0.128413	0.374135	0.702886	0.0916266	0.183023	0.130056	0.00952578	0.31075	0.20883	0.182569	0.36968	0.000531346	6.79096e-09	0.999696	0.999178	0.999633	0.35419	0.999764	0.915454	0.999985	0.894795	0.0137189	5.63729e-07	0	0	0	0	0	0	0	0	1	1
ENSG00000136840	ST6GALNAC4	27090	9	q34.11	127907886	127917041	protein_coding	4.41133	-0.29144	-0.355137	-0.0404903	0.170512	0.136325	-0.12585	0.096768	-0.11252	-0.153654	-0.0628858	0.0919478	0.0297555	0.802467	0.356616	0.413692	0.434185	0.56974	0.533694	0.196397	0.587085	0.999696	0.999178	0.999633	0.782328	0.999764	0.962772	0.999985	0.940581	0.492242	0.776149	0	0	0	0	0	0	0	0	0	0
ENSG00000179743	SPEN-AS1	729614	1	p36.21	15834474	15848147	lncRNA	0.539811	1.04467	0.360483	-0.35442	0.181846	-0.0115035	-0.0283205	0.200914	0.10539	0.531068	-0.0603066	0.0919743	0.480622	0.498598	0.728638	0.982184	0.951179	0.686724	0.858823	0.18063	0.867418	0.999696	0.999178	0.999633	0.925843	0.999764	0.993616	0.999985	0.98404	0.474032	0.937902	0	0	0	0	0	0	0	0	0	0
ENSG00000213790	OLA1P1		22	q13.2	42107765	42108953	processed_pseudogene	4.16308	-0.305952	-0.113873	-0.0860558	-0.338913	-0.0268724	0.166723	-0.10153	-0.040733	0.0127997	-0.141857	0.0921617	0.511987	0.617654	0.101024	0.872508	0.325991	0.564696	0.833929	0.915462	0.257861	0.999696	0.999178	0.999633	0.593493	0.999764	0.941313	0.999985	0.980424	0.969152	0.487712	0	0	0	0	0	0	0	0	0	0
ENSG00000253600			5	q34	164601002	164601452	processed_pseudogene	1.46189	-1.0169	0.187674	0.160752	-0.0036516	0.421093	0.350569	-0.328631	0.17753	0.224921	0.167721	0.092202	0.67918	0.745752	0.99469	0.375431	0.393582	0.468839	0.7179	0.506005	0.615662	0.999696	0.999178	0.999633	0.99896	0.999764	0.954146	0.999985	0.968477	0.758184	0.793574	0	0	0	0	0	0	0	0	0	0
ENSG00000185019	UBOX5	22888	20	p13	3107573	3160196	protein_coding	2.45171	0.547953	-0.203814	-0.0514613	0.29903	-0.0501408	-0.379694	-0.152737	0.178879	0.137487	0.227456	0.0922752	0.498048	0.866518	0.402276	0.875982	0.205386	0.624815	0.558294	0.544075	0.290121	0.999696	0.999178	0.999633	0.807948	0.999764	0.914492	0.999985	0.944807	0.782465	0.521137	0	0	0	0	0	0	0	0	0	0
ENSG00000213930	GALT	2592	9	p13.3	34638133	34651035	protein_coding	0.840274	0.844433	0.577914	0.00432335	-0.16834	-0.661753	-0.404026	0.0471022	0.32446	0.394973	0.510632	0.0924001	0.316389	0.992164	0.753294	0.216504	0.390145	0.907294	0.508346	0.239965	0.160548	0.999696	0.999178	0.999633	0.93244	0.999764	0.953886	0.999985	0.937683	0.542679	0.365832	0	0	0	0	0	0	0	0	0	0
ENSG00000250397			11	p15.5	856880	859795	lncRNA	2.01913	0.788666	0.240356	0.0342451	-0.237301	0.0890393	0.0484677	-0.322957	0.0283523	-0.166836	0.00733209	0.0924716	0.621989	0.937959	0.687414	0.860678	0.920449	0.530918	0.956382	0.631219	0.983406	0.999696	0.999178	0.999633	0.912504	0.999764	0.99099	0.999985	0.995905	0.837591	0.992232	0	0	0	0	0	0	0	0	0	0
ENSG00000126524	SBDS	51119	7	q11.21	66987680	66995693	protein_coding	6.40123	-0.21629	0.0954496	0.0626258	0.396751	0.133381	0.0914087	0.133233	0.149467	-0.258942	-0.194518	0.0925421	0.445747	0.621806	0.00427303	0.295602	0.468554	0.313277	0.277198	0.00610915	0.0386181	0.999696	0.999178	0.999633	0.261509	0.999764	0.966573	0.999985	0.864532	0.0681456	0.147037	0	0	0	0	0	0	0	0	0	0
ENSG00000125485	DDX31	64794	9	q34.13	132592997	132670401	protein_coding	3.82494	0.314135	0.169194	0.079306	-0.181772	-0.0998441	0.204529	0.172763	-0.119839	-0.0676359	-0.294391	0.0926249	0.333307	0.659129	0.404419	0.590075	0.264531	0.386304	0.59346	0.616621	0.0332534	0.999696	0.999178	0.999633	0.8093	0.999764	0.926739	0.999985	0.948999	0.828395	0.132909	0	0	0	0	0	0	0	0	0	0
ENSG00000273270	LINC03072		7	q32.1	128524016	128531069	lncRNA	1.01462	-1.03228	-0.402082	-0.19559	0.0205629	0.751256	0.552163	0.604165	0.664736	-0.219685	-0.0237628	0.0926343	0.423623	0.698138	0.972531	0.121143	0.194145	0.205343	0.222343	0.539066	0.947222	0.999696	0.999178	0.999633	0.991842	0.999764	0.90999	0.999985	0.8471	0.77891	0.976886	0	0	0	0	0	0	0	0	0	0
ENSG00000155816	FMN2	56776	1	q43	240014348	240475187	protein_coding	2.25981	-0.673767	0.271625	0.465516	0.148513	-0.0880676	0.240857	-0.452028	-0.132816	0.109106	-0.140636	0.0926934	0.447452	0.237687	0.728093	0.814816	0.549826	0.266532	0.73843	0.685883	0.607623	0.999696	0.999178	0.999633	0.925662	0.999764	0.977266	0.999985	0.969979	0.866104	0.788838	0	0	0	0	0	0	0	0	0	0
ENSG00000157933	SKI	6497	1	p36.33	2227388	2310213	protein_coding	2.67669	-0.624585	0.100799	-0.179275	0.782287	0.010343	0.203042	-0.656048	0.402911	0.0128274	0.198372	0.0927765	0.752358	0.577262	0.0361292	0.975007	0.498849	0.0594065	0.242532	0.95482	0.408173	0.999696	0.999178	0.999633	0.480368	0.999764	0.968037	0.999985	0.851067	0.98296	0.634433	0	0	0	0	0	0	0	0	0	0
ENSG00000215326	GPX1P2		21	q21.3	27143344	27143949	processed_pseudogene	2.02141	-0.536648	-0.123863	0.16782	-0.409167	-0.447865	-0.429499	-0.362855	-0.127797	0.155872	0.172355	0.0928019	0.663111	0.534838	0.246073	0.120422	0.0988236	0.220978	0.695138	0.428086	0.385957	0.999696	0.999178	0.999633	0.708685	0.999764	0.841631	0.999985	0.966707	0.70531	0.616413	0	0	0	0	0	0	0	0	0	0
ENSG00000215548	FRG1JP		9	q13	63832127	63859641	unprocessed_pseudogene	5.07831	0.238587	0.00500304	0.0803718	-0.333685	-0.180661	0.200389	0.0604569	-0.0209982	0.117828	-0.168459	0.0928571	0.968829	0.541984	0.039347	0.18288	0.131096	0.661477	0.8865	0.226523	0.0847336	0.999696	0.999178	0.999633	0.487934	0.999764	0.873033	0.999985	0.98602	0.528049	0.24605	0	0	0	0	0	0	0	0	0	0
ENSG00000177606	JUN	3725	1	p32.1	58776845	58784048	protein_coding	6.17114	-0.235882	-0.00257396	0.0232882	0.226722	-0.181513	0.244474	0.200834	0.0662756	-0.0190153	0.0676145	0.0928812	0.984795	0.863605	0.120353	0.180828	0.0671154	0.153823	0.642683	0.843903	0.487964	0.999696	0.999178	0.999633	0.613713	0.999764	0.766459	0.999985	0.957132	0.939586	0.700006	0	0	0	0	0	0	0	0	0	0
ENSG00000065978	YBX1	4904	1	p34.2	42682418	42703805	protein_coding	7.83334	-0.252372	-0.0625059	-0.106817	0.0865817	-0.126397	0.115597	-0.012097	0.0386039	-0.0615258	-0.05774	0.093022	0.670535	0.469323	0.563559	0.392273	0.430889	0.934995	0.796259	0.555629	0.580929	0.999696	0.999178	0.999633	0.87757	0.999764	0.962394	0.999985	0.976894	0.791438	0.771924	0	0	0	0	0	0	0	0	0	0
ENSG00000162623	TYW3	127253	1	p31.1	74733152	74766678	protein_coding	5.94831	-0.229424	-0.153099	0.0739901	0.0768834	0.0582587	0.142131	0.031863	0.00605306	0.0112851	-0.0740477	0.0930388	0.241534	0.57121	0.59344	0.653575	0.272054	0.811544	0.965838	0.903656	0.43531	0.999696	0.999178	0.999633	0.886516	0.999764	0.928499	0.999985	0.997918	0.964232	0.656182	0	0	0	0	0	0	0	0	0	0
ENSG00000187634	SAMD11	148398	1	p36.33	923923	944575	protein_coding	0.737762	-1.0277	0.171266	-0.136129	0.849179	0.369095	0.588507	-0.0395761	0.493417	-0.290081	0.248586	0.0930779	0.733182	0.792494	0.180578	0.479501	0.259571	0.94476	0.342904	0.447843	0.534236	0.999696	0.999178	0.999633	0.66229	0.999764	0.926739	0.999985	0.886213	0.72016	0.735871	0	0	0	0	0	0	0	0	0	0
ENSG00000133250	ZNF414	84330	19	p13.2	8509678	8514167	protein_coding	1.61327	-0.734135	-0.324833	0.00185043	0.106835	0.198227	0.00672582	0.245853	-0.172721	0.0114345	0.250747	0.0931092	0.429601	0.996305	0.804856	0.617012	0.984297	0.499762	0.680968	0.967306	0.348002	0.999696	0.999178	0.999633	0.948007	0.999764	0.998407	0.999985	0.964198	0.987572	0.579517	0	0	0	0	0	0	0	0	0	0
ENSG00000101850	GPR143	4935	X	p22.2	9725346	9786297	protein_coding	1.19798	0.880368	-0.297883	-1.01964	0.197967	0.543059	0.164139	0.0613569	-0.421372	-0.440986	0.35612	0.09311	0.532765	0.0282248	0.726924	0.320959	0.698599	0.905107	0.392864	0.236044	0.280942	0.999696	0.999178	0.964921	0.925544	0.999764	0.988981	0.999985	0.904265	0.539325	0.512232	0	0	0	0	0	0	0	0	0	0
ENSG00000204315	FKBPL	63943	6	p21.32	32128707	32130288	protein_coding	2.62291	0.45347	0.149895	0.189433	-0.14569	-0.301504	-0.126733	-0.0726293	-0.128492	0.324731	0.0516116	0.0931772	0.573459	0.503484	0.624188	0.292741	0.616411	0.781297	0.663478	0.101593	0.78267	0.999696	0.999178	0.999633	0.894383	0.999764	0.983931	0.999985	0.962096	0.357184	0.892141	0	0	0	0	0	0	0	0	0	0
ENSG00000137947	GTF2B	2959	1	p22.2	88852633	88891944	protein_coding	4.88724	-0.280254	-0.200985	0.0230581	-0.0806959	-0.322406	-0.267689	-0.0552332	-0.0303393	0.169775	0.269795	0.0932737	0.200517	0.883262	0.657339	0.0458743	0.0742833	0.723228	0.849822	0.128215	0.0164551	0.999696	0.999178	0.999633	0.904337	0.999764	0.777706	0.999985	0.982093	0.400318	0.0831667	0	0	0	0	0	0	0	0	0	0
ENSG00000107897	ACBD5	91452	10	p12.1	27168135	27243046	protein_coding	4.14641	-0.280301	-0.0358775	0.0114243	0.197728	-0.0865125	0.0718123	0.320831	-0.0408273	-0.0759181	0.104754	0.0932858	0.821792	0.944992	0.291845	0.58692	0.637791	0.0645829	0.819534	0.515941	0.37007	0.999696	0.999178	0.999633	0.739609	0.999764	0.985288	0.999985	0.979717	0.764699	0.601669	0	0	0	0	0	0	0	0	0	0
ENSG00000128563	PRKRIP1	79706	7	q22.1	102363872	102426676	protein_coding	4.44771	-0.27317	0.0191033	0.199697	-0.276738	0.0790065	0.198937	-0.461311	-0.176773	-0.0179668	-0.106976	0.0933152	0.899477	0.219434	0.157507	0.618281	0.193068	0.0102557	0.345817	0.874725	0.355688	0.999696	0.999178	0.999633	0.640359	0.999764	0.90999	0.999985	0.886837	0.952211	0.587968	0	0	0	0	0	0	0	0	0	0
ENSG00000239523	MYLK-AS1	100506826	3	q21.1	123585143	123644568	lncRNA	2.05666	0.470079	-0.0447971	-0.544992	-0.465583	0.015675	0.237281	-0.158507	0.390669	-0.0856984	-0.376737	0.0935068	0.867591	0.0605138	0.197015	0.958947	0.373094	0.569601	0.268924	0.66955	0.0794666	0.999696	0.999178	0.999633	0.681224	0.999764	0.949689	0.999985	0.863293	0.857692	0.23712	0	0	0	0	0	0	0	0	0	0
ENSG00000079150	FKBP7	51661	2	q31.2	178463664	178478600	protein_coding	6.57264	0.21235	0.258879	0.433488	0.354838	0.104569	-0.133319	0.103447	-0.162105	0.255832	0.49734	0.0935212	0.0396744	0.000845431	0.00994049	0.394529	0.268609	0.399308	0.20639	0.00510618	8.79565e-07	0.999696	0.999178	0.149025	0.355459	0.999764	0.928499	0.999985	0.845094	0.0610095	3.74878e-05	0	0	0	0	0	0	0	0	0	1
ENSG00000116350	SRSF4	6429	1	p35.3	29147743	29181900	protein_coding	6.46217	0.203688	0.0224249	0.0437083	-0.0256031	-0.0215624	-0.0808692	0.124968	-0.0335345	0.160734	0.116005	0.0936941	0.848088	0.711943	0.83684	0.85455	0.48288	0.29453	0.783387	0.0607783	0.169054	0.999696	0.999178	0.999633	0.957942	0.999764	0.967067	0.999985	0.974612	0.272322	0.377255	0	0	0	0	0	0	0	0	0	0
ENSG00000150551	LYPD1	116372	2	q21.2	132643286	132671579	protein_coding	6.1785	0.237867	0.0532503	0.114227	0.0862918	0.134856	0.207831	0.253605	0.0633377	-0.35029	-0.347542	0.0937619	0.696957	0.41132	0.560823	0.346783	0.141396	0.092009	0.677762	0.00116863	0.00116559	0.999696	0.999178	0.999633	0.8775	0.999764	0.884794	0.999985	0.963527	0.0231103	0.0126557	0	0	0	0	0	0	0	0	-1	-1
ENSG00000130202	NECTIN2	5819	19	q13.32	44846175	44889223	protein_coding	5.49863	0.312473	0.191226	0.305434	0.384931	-0.139583	-0.31395	0.196745	-0.136226	0.367858	0.702581	0.0937762	0.276955	0.080014	0.0410403	0.416978	0.0528942	0.252432	0.422539	0.00480522	3.98491e-07	0.999696	0.999178	0.999633	0.495302	0.999764	0.738339	0.999985	0.913532	0.0589428	1.93526e-05	0	0	0	0	0	0	0	0	0	1
ENSG00000068079	IFI35	3430	17	q21.31	43006740	43014456	protein_coding	5.34246	0.498697	0.439893	1.35365	1.76795	-1.345	-2.55589	-0.337005	-0.944513	1.89991	3.02934	0.0937934	0.111411	7.64445e-08	1.693e-08	2.13284e-07	2.65545e-16	0.0793755	9.87802e-06	2.78797e-15	1.20854e-22	0.999696	0.999178	6.42044e-05	1.72661e-05	0.000145013	3.79145e-12	0.999985	0.00781951	3.3459e-12	4.31388e-19	0	0	1	1	-1	-1	0	-1	1	1
ENSG00000250834	KRT18P54		4	q28.3	135371177	135371924	processed_pseudogene	3.57161	0.441131	0.145052	-0.00341756	-0.841984	0.23871	-0.0965503	-0.0707899	-0.26266	0.387422	0.225321	0.0939031	0.548304	0.989087	0.0113791	0.323711	0.664424	0.757883	0.330329	0.0326197	0.190165	0.999696	0.999178	0.999633	0.375556	0.999764	0.985288	0.999985	0.879967	0.192377	0.40513	0	0	0	0	0	0	0	0	0	0
ENSG00000205482	SPDYE18	100505767	7	q11.23	77050391	77062558	protein_coding	2.2304	0.822118	0.263809	-0.0407263	-1.88188	-0.130639	-0.0193856	-0.136701	-0.299594	0.380262	0.263606	0.0939277	0.555276	0.923715	0.00753732	0.76195	0.963569	0.757828	0.480354	0.244027	0.381075	0.999696	0.999178	0.999633	0.316547	0.999764	0.99637	0.999985	0.930958	0.54663	0.61176	0	0	0	0	0	0	0	0	0	0
ENSG00000218586			7	p11.2	54933699	54938184	processed_pseudogene	0.533833	-0.913554	-0.359252	0.556238	-0.0788806	-1.10737	0.415764	0.309924	-0.758911	0.398194	0.0685822	0.0940225	0.497513	0.351087	0.891241	0.030402	0.375921	0.576686	0.193341	0.294042	0.847004	0.999696	0.999178	0.999633	0.972008	0.999764	0.949689	0.999985	0.837537	0.598283	0.926386	0	0	0	0	0	0	0	0	0	0
ENSG00000213862	RPL7AP62		15	q21.1	47730144	47730935	processed_pseudogene	6.9993	-0.250745	-0.337483	0.0110254	-0.147349	-0.0192174	0.0622857	0.124271	-0.257506	-0.165329	-0.180202	0.0940333	0.022202	0.93896	0.331526	0.895322	0.663882	0.400429	0.093656	0.114002	0.0841182	0.999696	0.999178	0.999633	0.764792	0.999764	0.985288	0.999985	0.767662	0.378365	0.24481	0	0	0	0	0	0	0	0	0	0
ENSG00000107789	MINPP1	9562	10	q23.2	87504875	87553461	protein_coding	5.16027	0.253706	-0.205711	0.155382	-0.138427	0.191708	0.0361196	0.0534612	-0.310479	-0.0761413	-0.139822	0.0940759	0.162751	0.298856	0.403017	0.210618	0.804601	0.730908	0.0661733	0.485981	0.187749	0.999696	0.999178	0.999633	0.808298	0.999764	0.990005	0.999985	0.735056	0.746142	0.40251	0	0	0	0	0	0	0	0	0	0
ENSG00000101246	ARFRP1	10139	20	q13.33	63698642	63708025	protein_coding	5.34623	-0.245412	-0.0904866	-0.128431	-0.257151	-0.000576825	0.000330546	-0.0934592	-0.0966012	-0.0504447	-0.122026	0.0941377	0.507361	0.369334	0.101512	0.996778	0.998031	0.514652	0.532165	0.614372	0.219287	0.999696	0.999178	0.999633	0.593493	0.999764	0.999156	0.999985	0.940581	0.826976	0.441293	0	0	0	0	0	0	0	0	0	0
ENSG00000110171	TRIM3	10612	11	p15.4	6448613	6474459	protein_coding	2.55065	0.482284	-0.510075	-0.184404	0.261092	-0.38934	0.181412	0.0389787	0.553517	-0.0158249	-0.139146	0.0943172	0.0798858	0.513793	0.412779	0.184176	0.48411	0.89873	0.0804788	0.938615	0.498951	0.999696	0.999178	0.999633	0.813592	0.999764	0.967067	0.999985	0.756469	0.978302	0.708708	0	0	0	0	0	0	0	0	0	0
ENSG00000067225	PKM	5315	15	q23	72199029	72231819	protein_coding	9.61594	0.178688	-0.101828	0.00882386	-0.11586	-0.0178391	-0.130244	0.0868038	-0.0552661	0.0857621	0.101783	0.0944396	0.334556	0.93296	0.275752	0.865149	0.216927	0.410216	0.600196	0.2518	0.174219	0.999696	0.999178	0.999633	0.728777	0.999764	0.918565	0.999985	0.949298	0.55549	0.383696	0	0	0	0	0	0	0	0	0	0
ENSG00000168778	TCTN2	79867	12	q24.31	123671110	123708399	protein_coding	1.33056	0.673451	-0.523321	-0.253855	0.501634	-0.0875808	-0.426917	0.982212	-0.673113	-0.0939859	0.425821	0.0944708	0.129534	0.520881	0.30167	0.808064	0.208848	0.0327539	0.126219	0.754736	0.107535	0.999696	0.999178	0.999633	0.747525	0.999764	0.915454	0.999985	0.802642	0.899584	0.28707	0	0	0	0	0	0	0	0	0	0
ENSG00000136161	RCBTB2	1102	13	q14.2	48488963	48533256	protein_coding	2.33182	0.497331	0.503721	-0.097965	-0.486682	-0.5061	0.395315	-0.510063	0.0771707	0.277205	-0.304209	0.0945298	0.070078	0.717166	0.144558	0.0954417	0.182698	0.0783195	0.805752	0.164761	0.150029	0.999696	0.999178	0.999633	0.633338	0.999764	0.908498	0.999985	0.977372	0.45423	0.351454	0	0	0	0	0	0	0	0	0	0
ENSG00000236333	TRHDE-AS1		12	q21.1	72249964	72276954	lncRNA	3.84184	0.306779	0.335955	0.189541	0.361197	0.27347	0.147453	-0.207265	0.450928	-0.115098	-0.0999723	0.0945341	0.0671792	0.293114	0.0829345	0.149847	0.409067	0.291186	0.0355492	0.391996	0.469127	0.999696	0.999178	0.999633	0.578809	0.999764	0.95794	0.999985	0.658328	0.67991	0.683908	0	0	0	0	0	0	0	0	0	0
ENSG00000166770	ZNF667-AS1	100128252	19	q13.43	56477250	56504362	lncRNA	2.30537	-0.49867	0.0386809	-0.428397	-0.637382	-0.420919	0.0532968	-0.118646	-0.437599	0.291635	-0.312611	0.0946253	0.884819	0.154079	0.0549703	0.10648	0.84886	0.666123	0.197236	0.124926	0.115088	0.999696	0.999178	0.999633	0.523217	0.999764	0.990005	0.999985	0.841207	0.395147	0.298613	0	0	0	0	0	0	0	0	0	0
ENSG00000271133	ITGB8-AS1	101927811	7	p21.1	20328289	20331781	lncRNA	2.44406	-0.655976	-0.143189	-0.243005	0.186543	0.338473	-0.434305	-0.0245214	0.0996024	0.280174	0.590979	0.0947695	0.685835	0.489569	0.660649	0.296483	0.141984	0.937168	0.783486	0.239176	0.0186473	0.999696	0.999178	0.999633	0.904915	0.999764	0.884794	0.999985	0.974612	0.541712	0.0902091	0	0	0	0	0	0	0	0	0	0
ENSG00000277447			18	p11.31	3025069	3025387	processed_pseudogene	6.30665	-0.253146	-0.173729	-0.0701915	-0.447743	-0.0209251	-0.101139	0.108423	-0.158914	-0.219481	-0.0407153	0.0950049	0.236573	0.63138	0.0080636	0.887694	0.483475	0.476358	0.314393	0.0409775	0.697427	0.999696	0.999178	0.999633	0.322136	0.999764	0.967067	0.999985	0.878668	0.218149	0.841113	0	0	0	0	0	0	0	0	0	0
ENSG00000105855	ITGB8	3696	7	p21.1	20330702	20415754	protein_coding	2.06401	0.638241	-0.688408	0.646733	0.475769	0.0839784	-0.319179	0.204549	0.0220613	0.895654	0.787064	0.0950085	0.117954	0.12036	0.25632	0.798427	0.313959	0.53003	0.946957	0.00177423	0.00287846	0.999696	0.999178	0.999633	0.71633	0.999764	0.94071	0.999985	0.993068	0.0306317	0.0243187	0	0	0	0	0	0	0	0	1	1
ENSG00000256745	ARPC3P3		11	q21	94188449	94188997	processed_pseudogene	6.43359	-0.209779	-0.0922127	0.0270926	-0.0105976	0.0878855	-0.0626263	0.0525462	-0.224194	-0.0941895	0.0416044	0.0950618	0.444755	0.822555	0.936028	0.475682	0.600275	0.668189	0.090126	0.279122	0.63355	0.999696	0.999178	0.999633	0.982114	0.999764	0.982917	0.999985	0.767662	0.583415	0.8055	0	0	0	0	0	0	0	0	0	0
ENSG00000185236	RAB11B	9230	19	p13.2	8389981	8404434	protein_coding	3.65449	0.372278	0.00753562	0.0071089	0.104509	0.0820815	-0.153685	0.119033	-0.232926	0.310604	0.241197	0.0951476	0.970313	0.973346	0.65171	0.683055	0.402909	0.564912	0.31143	0.0448044	0.0958723	0.999696	0.999178	0.999633	0.902497	0.999764	0.955287	0.999985	0.878668	0.22782	0.267357	0	0	0	0	0	0	0	0	0	0
ENSG00000084070	SMAP2	64744	1	p34.2	40344850	40423326	protein_coding	3.19654	-0.490951	-0.0316781	0.0442691	-0.0385413	-0.0374905	0.190658	-0.226206	0.333225	0.0404154	-0.290382	0.0952236	0.901723	0.870916	0.891548	0.887153	0.445996	0.426372	0.265728	0.832247	0.128553	0.999696	0.999178	0.999633	0.972008	0.999764	0.963776	0.999985	0.863293	0.934423	0.32005	0	0	0	0	0	0	0	0	0	0
ENSG00000183779	ZNF703	80139	8	p11.23	37695782	37700019	protein_coding	3.3084	-0.47689	-0.0342128	-0.285715	0.512508	0.392943	0.0633075	0.0853858	-0.0313652	-0.117356	0.177591	0.0952531	0.889643	0.276427	0.0735915	0.115336	0.781176	0.748494	0.910952	0.523552	0.328429	0.999696	0.999178	0.999633	0.565327	0.999764	0.990005	0.999985	0.988988	0.769929	0.561862	0	0	0	0	0	0	0	0	0	0
ENSG00000197776	KLHDC1	122773	14	q21.3	49693105	49753150	protein_coding	-0.158609	1.38975	-1.07936	-0.683674	-0.985622	0.217008	-0.483787	1.13229	0.226706	0.0983472	0.174047	0.0953035	0.224647	0.378711	0.243136	0.775153	0.49157	0.129041	0.760521	0.864725	0.734328	0.999696	0.999178	0.999633	0.708685	0.999764	0.967067	0.999985	0.970855	0.948366	0.863494	0	0	0	0	0	0	0	0	0	0
ENSG00000232864	NUCKS1P1		1	q42.13	227410617	227411319	processed_pseudogene	1.57455	-1.16688	0.352242	-0.251967	0.919611	0.0286954	-0.154336	-0.00667419	-0.743252	0.348152	1.6219	0.0953862	0.560889	0.623946	0.221806	0.949655	0.690711	0.989088	0.192102	0.321441	0.000349412	0.999696	0.999178	0.999633	0.697562	0.999764	0.988981	0.999985	0.837005	0.625098	0.00491034	0	0	0	0	0	0	0	0	0	1
ENSG00000125877	ITPA	3704	20	p13	3208868	3223870	protein_coding	6.29023	-0.204648	-0.0913178	-0.167122	-0.163723	0.128488	-0.0121112	-0.0276947	0.0345189	-0.104011	-0.146382	0.0954851	0.435501	0.165661	0.202903	0.28553	0.917102	0.818838	0.785104	0.222776	0.0888621	0.999696	0.999178	0.999633	0.687254	0.999764	0.99099	0.999985	0.975173	0.524193	0.254416	0	0	0	0	0	0	0	0	0	0
ENSG00000033050	ABCF2	10061	7	q36.1	151211484	151227205	protein_coding	5.6738	0.251016	-0.0122835	0.117154	0.00344007	-0.0353866	0.126141	-0.013982	0.173633	-0.16278	-0.438013	0.0954883	0.93259	0.428258	0.982228	0.815754	0.396554	0.929579	0.293336	0.135898	0.000151825	0.999696	0.999178	0.999633	0.995249	0.999764	0.954307	0.999985	0.870391	0.412228	0.00265705	0	0	0	0	0	0	0	0	0	-1
ENSG00000078140	UBE2K	3093	4	p14	39698109	39782792	protein_coding	7.27468	-0.186688	-0.0774275	-0.0332005	-0.0117939	0.0829935	0.0408475	-0.00716254	0.0538632	-0.119945	-0.128799	0.0955178	0.475897	0.760959	0.91695	0.451143	0.706543	0.94823	0.632212	0.126868	0.102398	0.999696	0.999178	0.999633	0.979589	0.999764	0.989245	0.999985	0.954395	0.39765	0.278847	0	0	0	0	0	0	0	0	0	0
ENSG00000004766	VPS50	55610	7	q21.2	93232340	93361123	protein_coding	3.09943	-0.440524	-0.0772442	-0.0530628	0.370089	0.178501	0.0248657	0.381505	0.475487	-0.437102	-0.475959	0.0957794	0.741595	0.839091	0.19343	0.518078	0.920817	0.167135	0.131184	0.0252953	0.0166153	0.999696	0.999178	0.999633	0.677513	0.999764	0.99099	0.999985	0.805127	0.165515	0.0836803	0	0	0	0	0	0	0	0	0	0
ENSG00000233461		122526782	1	q42.2	231520729	231528618	lncRNA	3.14512	-0.426127	-0.117347	-0.251751	-0.471945	-0.158265	0.259707	-0.0188507	0.0104637	0.338691	-0.149448	0.0957925	0.57411	0.302994	0.104218	0.467975	0.213498	0.931368	0.967074	0.0381403	0.351157	0.999696	0.999178	0.999633	0.594832	0.999764	0.918436	0.999985	0.997918	0.209025	0.5829	0	0	0	0	0	0	0	0	0	0
ENSG00000184584	STING1	340061	5	q31.2	139475533	139482935	protein_coding	4.34526	0.328761	0.0299796	0.441566	-0.0406557	0.103817	-0.378571	0.0909881	-0.35328	0.733324	0.817223	0.0958038	0.879284	0.0187646	0.837536	0.5282	0.0193354	0.579669	0.0437553	7.01402e-07	2.02671e-08	0.999696	0.999178	0.865536	0.958019	0.999764	0.528949	0.999985	0.678761	7.41823e-05	1.44687e-06	0	0	0	0	0	0	0	0	1	1
ENSG00000250899			12	p13.33	3041437	3044950	lncRNA	0.421419	1.44301	0.957286	-0.701104	0.755224	0.0343568	-0.0503182	-0.236903	-0.592115	0.835138	0.881373	0.0958322	0.13841	0.338664	0.320994	0.958708	0.934097	0.727615	0.370758	0.123498	0.0658086	0.999696	0.999178	0.999633	0.760367	0.999764	0.991822	0.999985	0.894795	0.393305	0.208479	0	0	0	0	0	0	0	0	0	0
ENSG00000144320	LNPK	80856	2	q31.1	175923882	176002839	protein_coding	4.83014	-0.241223	0.00998097	-0.209735	0.276706	0.150808	0.349921	-0.0982808	0.282376	-0.344509	-0.273839	0.0959832	0.94201	0.13249	0.079939	0.290761	0.015191	0.52477	0.079389	0.00126963	0.0112348	0.999696	0.999178	0.999633	0.573507	0.999764	0.475554	0.999985	0.756469	0.0243216	0.0646298	0	0	0	0	0	0	0	0	-1	0
ENSG00000115183	TANC1	85461	2	q24.2	158968640	159232659	protein_coding	3.49256	0.462589	-0.331192	-0.680505	-0.759113	-0.179538	-0.216874	-0.0691894	0.242155	0.822294	0.423897	0.0960191	0.213386	0.0149728	0.0142827	0.409464	0.309549	0.753279	0.296699	1.53013e-05	0.0128017	0.999696	0.999178	0.822236	0.390102	0.999764	0.940171	0.999985	0.870578	0.000910298	0.0708185	0	0	0	0	0	0	0	0	1	0
ENSG00000114942	EEF1B2	1933	2	q33.3	206159585	206162928	protein_coding	8.3399	-0.196792	-0.239663	-0.0460213	-0.170505	0.0106648	0.0439819	-0.122965	-0.160276	-0.038024	-0.146573	0.0960325	0.0426331	0.691711	0.15379	0.926841	0.703898	0.293765	0.178391	0.6437	0.079705	0.999696	0.999178	0.999633	0.637761	0.999764	0.989245	0.999985	0.835222	0.843935	0.237534	0	0	0	0	0	0	0	0	0	0
[truncated: 13,233 more rows]

## Sheet: treat_foldchange_2
ensembl_gene_id	external_gene_name	entrezgene_id	chromosome_name	band	start_position	end_position	gene_biotype	AveExpr	24h_proph_ifn.effect_5.logFC	24h_proph_ifn.effect_10.logFC	24h_thera_ifn.effect_5.logFC	24h_thera_ifn.effect_10.logFC	48h_proph_ifn.effect_5.logFC	48h_proph_ifn.effect_10.logFC	48h_thera_ifn.effect_5.logFC	48h_thera_ifn.effect_10.logFC	48h.v.24h_average_buffer_5.logFC	48h.v.24h_average_buffer_10.logFC	24h_proph_ifn.effect_5.P.Value	24h_proph_ifn.effect_10.P.Value	24h_thera_ifn.effect_5.P.Value	24h_thera_ifn.effect_10.P.Value	48h_proph_ifn.effect_5.P.Value	48h_proph_ifn.effect_10.P.Value	48h_thera_ifn.effect_5.P.Value	48h_thera_ifn.effect_10.P.Value	48h.v.24h_average_buffer_5.P.Value	48h.v.24h_average_buffer_10.P.Value	24h_proph_ifn.effect_5.adj.P.Val	24h_proph_ifn.effect_10.adj.P.Val	24h_thera_ifn.effect_5.adj.P.Val	24h_thera_ifn.effect_10.adj.P.Val	48h_proph_ifn.effect_5.adj.P.Val	48h_proph_ifn.effect_10.adj.P.Val	48h_thera_ifn.effect_5.adj.P.Val	48h_thera_ifn.effect_10.adj.P.Val	48h.v.24h_average_buffer_5.adj.P.Val	48h.v.24h_average_buffer_10.adj.P.Val	24h_proph_ifn.effect_5.Results	24h_proph_ifn.effect_10.Results	24h_thera_ifn.effect_5.Results	24h_thera_ifn.effect_10.Results	48h_proph_ifn.effect_5.Results	48h_proph_ifn.effect_10.Results	48h_thera_ifn.effect_5.Results	48h_thera_ifn.effect_10.Results	48h.v.24h_average_buffer_5.Results	48h.v.24h_average_buffer_10.Results
[truncated: 51 more rows]
